# Supplementary material for: Early chronic suppression of microglial p38α in a model of Alzheimer’s disease does not significantly alter amyloid-associated neuropathology
Source: PLoS One. 2023 May 31;18(5):e0286495. doi: 10.1371/journal.pone.0286495 (PMC10231773; doi:10.1371/journal.pone.0286495)
Supplement: S1 Table — (XLSX) [file pone.0286495.s003.xlsx]

## Sheet: Fig1B
Animal ID Legend			Transcript	Gene Symbol	ccds_id	gene_biotype	gene_id	gene_name	gene_source	gene_version	havana_gene	havana_gene_version	havana_transcript	havana_transcript_version	protein_id	protein_version	transcript_biotype	transcript_id	transcript_source	transcript_support_level	transcript_version	WK4_S116	T3_S0	TK2_S107	WK1_S0	T1_S112	W4_S111	TK1_S106	T4_S104	W3_S110	W1_S108	WK2_S114	T2_S113	TK3_S0	W2_S109	WK3_S115	TK4_S118
WT p38+/+	W1_S108		0610005C13Rik-207	0610005C13Rik	---	antisense	ENSMUSG00000109644	0610005C13Rik	havana	1	OTTMUSG00000030340	4	OTTMUST00000075145	1	---	---	antisense	ENSMUST00000210866	havana	1	1	1.24255	1.08591	0.716493	0.911042	0.803127	0.578578	0.180262	0.507501	1.32486	0.457073	0.794845	0.207006	0.709078	1.2339	0.863744	0.0001
	W2_S109		0610005C13Rik-208	0610005C13Rik	---	antisense	ENSMUSG00000109644	0610005C13Rik	havana	1	OTTMUSG00000030340	4	OTTMUST00000075150	1	---	---	antisense	ENSMUST00000210965	havana	2	1	0.143442	0.0704752	0.238898	0.0001	0.0001	0.0001	0.0001	0.0710416	0.0760295	0.0001	0.144599	0.0690686	0.0001	0.0001	0.0001	0.0001
	W3_S110		0610009B22Rik-201	0610009B22Rik	CCDS36149	protein_coding	ENSMUSG00000007777	0610009B22Rik	ensembl_havana	9	OTTMUSG00000005608	1	OTTMUST00000012478	1	ENSMUSP00000007921	2	protein_coding	ENSMUST00000007921	ensembl_havana	1	8	24.3674	22.0979	28.655	31.3302	30.4482	31.5197	19.9282	30.8595	23.1586	33.7042	30.4894	24.4148	32.7776	21.8515	24.5418	25.2464
	W4_S111		0610009E02Rik-203	0610009E02Rik	---	processed_transcript	ENSMUSG00000086714	0610009E02Rik	havana	1	OTTMUSG00000012797	1	OTTMUST00000030669	1	---	---	processed_transcript	ENSMUST00000151521	havana	1	1	0.0717712	0.0001	0.0001	0.000156992	0.267776	0.0643754	0.0001	0.0001	0.413518	0.000674391	0.000386269	0.138037	0.0001	0.0001	0.216011	0.0001
WT p38KO	WK1_S0		0610009L18Rik-201	0610009L18Rik	---	bidirectional_promoter_lncRNA	ENSMUSG00000043644	0610009L18Rik	ensembl_havana	4	OTTMUSG00000004146	2	OTTMUST00000009384	2	---	---	bidirectional_promoter_lncRNA	ENSMUST00000143813	ensembl_havana	2	1	1.64854	1.1261	0.636894	1.05803	0.936965	1.02851	1.50417	2.554	0.455677	1.81218	2.74558	2.06916	1.4759	0.791403	2.37512	1.21842
	WK2_S114		0610010F05Rik-201	0610010F05Rik	CCDS36119	protein_coding	ENSMUSG00000042208	0610010F05Rik	ensembl_havana	15	OTTMUSG00000005276	5	OTTMUST00000011758	2	ENSMUSP00000044265	6	protein_coding	ENSMUST00000043356	havana	5	12	0.00119652	0.846633	1.1706	1.39285	0.508075	1.61509	0.0001	0.929073	1.62583	0.0130156	0.660412	1.41567	4.05557	0.775033	0.785174	0.0001
	WK3_S115		0610010F05Rik-202	0610010F05Rik	---	protein_coding	ENSMUSG00000042208	0610010F05Rik	ensembl_havana	15	OTTMUSG00000005276	5	OTTMUST00000011759	2	ENSMUSP00000090955	4	protein_coding	ENSMUST00000093267	havana	5	10	0.00021258	0.000783235	0.153187	0.0152342	0.0140306	0.000108857	0.0001	0.000988985	0.406972	0.190943	0.066168	0.0363375	0.00654833	0.00499254	0.000902316	0.0001
	WK4_S116		0610010F05Rik-203	0610010F05Rik	CCDS36119	protein_coding	ENSMUSG00000042208	0610010F05Rik	ensembl_havana	15	OTTMUSG00000005276	5	---	---	ENSMUSP00000105158	2	protein_coding	ENSMUST00000109532	ensembl	5	8	0.0624931	2.10365	0.0609389	1.78186	1.28296	0.172428	0.319513	1.50964	0.472131	0.694885	1.89464	0.296724	0.0459022	0.786632	2.64743	0.0001
AD p38+/+	T1_S112		0610010F05Rik-206	0610010F05Rik	---	protein_coding	ENSMUSG00000042208	0610010F05Rik	ensembl_havana	15	OTTMUSG00000005276	5	OTTMUST00000011757	4	ENSMUSP00000121553	1	protein_coding	ENSMUST00000141353	havana	1	7	0.0258838	0.270874	0.554923	1.53409	0.874163	0.000100068	1.72786	1.16523	0.000100001	0.000100077	1.0683	1.07744	0.467977	1.19028	1.58957	0.0001
	T2_S113		0610010F05Rik-207	0610010F05Rik	---	protein_coding	ENSMUSG00000042208	0610010F05Rik	ensembl_havana	15	OTTMUSG00000005276	5	OTTMUST00000011756	3	ENSMUSP00000137799	1	nonsense_mediated_decay	ENSMUST00000155903	havana	1	7	0.520714	0.0593919	1.99514	1.57902	2.11496	1.63044	1.26187	3.00305	0.0492235	2.27643	2.19896	3.31379	0.0860914	2.9425	0.60392	0.0001
	T3_S0		0610010F05Rik-208	0610010F05Rik	CCDS36119	protein_coding	ENSMUSG00000042208	0610010F05Rik	ensembl_havana	15	OTTMUSG00000005276	5	---	---	ENSMUSP00000136118	1	protein_coding	ENSMUST00000180260	ensembl	1	7	10.8575	8.68306	1.95615	13.0658	7.01195	3.77377	0.000100002	1.40902	5.26708	5.52322	6.97255	3.17139	12.2713	9.39678	8.91161	0.0001
	T4_S104		0610010K14Rik-202	0610010K14Rik	CCDS48833	protein_coding	ENSMUSG00000020831	0610010K14Rik	ensembl_havana	18	OTTMUSG00000006039	8	OTTMUST00000013584	2	ENSMUSP00000021181	6	protein_coding	ENSMUST00000021181	ensembl_havana	1	12	10.6084	8.05512	8.24476	8.36548	9.29308	9.84523	9.08845	6.2813	7.96628	8.56939	9.81559	11.3584	9.88388	8.05019	8.17469	12.8443
AD p38KO	TK1_S106		0610010K14Rik-203	0610010K14Rik	---	protein_coding	ENSMUSG00000020831	0610010K14Rik	ensembl_havana	18	OTTMUSG00000006039	8	OTTMUST00000013587	2	ENSMUSP00000098510	3	protein_coding	ENSMUST00000100950	havana	2	9	3.6482	6.41243	4.98915	2.88541	3.25973	2.58183	6.9316	3.09062	4.81856	2.3375	3.55152	3.98452	3.5923	3.56463	3.02933	2.96753
	TK2_S107		0610010K14Rik-204	0610010K14Rik	CCDS24940	protein_coding	ENSMUSG00000020831	0610010K14Rik	ensembl_havana	18	OTTMUSG00000006039	8	OTTMUST00000013594	1	ENSMUSP00000099629	3	protein_coding	ENSMUST00000102569	ensembl_havana	1	9	0.0535032	1.53938	0.220002	0.0084784	3.57227	1.96953	0.135404	0.000536453	0.514783	2.32194	2.18918	1.80598	0.165147	0.834667	0.763318	2.57465
	TK3_S0		0610010K14Rik-205	0610010K14Rik	CCDS48831	protein_coding	ENSMUSG00000020831	0610010K14Rik	ensembl_havana	18	OTTMUSG00000006039	8	OTTMUST00000013588	2	ENSMUSP00000104215	2	protein_coding	ENSMUST00000108575	ensembl_havana	2	8	1.85525	1.90092	2.17183	2.62025	1.35531	2.01768	3.49789	0.916082	4.33916	1.9186	3.49891	2.67218	2.43792	2.16866	3.53048	1.12203
	TK4_S118		0610010K14Rik-207	0610010K14Rik	---	protein_coding	ENSMUSG00000020831	0610010K14Rik	ensembl_havana	18	OTTMUSG00000006039	8	OTTMUST00000013585	1	ENSMUSP00000104218	1	protein_coding	ENSMUST00000108577	havana	5	7	2.82285	2.01594	1.19257	1.45473	1.26129	1.02356	2.57991	2.1325	1.46494	0.74731	1.86903	1.40238	0.374518	0.899187	1.32272	0.642717
			0610010K14Rik-208	0610010K14Rik	CCDS48835	protein_coding	ENSMUSG00000020831	0610010K14Rik	ensembl_havana	18	OTTMUSG00000006039	8	OTTMUST00000013591	1	ENSMUSP00000104219	2	protein_coding	ENSMUST00000108578	ensembl_havana	1	8	12.9136	13.8179	17.6745	17.5553	10.4927	12.1875	19.6297	15.3639	12.7561	9.56344	13.7939	12.3063	17.9096	10.88	15.2021	14.2293
			0610010K14Rik-209	0610010K14Rik	CCDS48832	protein_coding	ENSMUSG00000020831	0610010K14Rik	ensembl_havana	18	OTTMUSG00000006039	8	OTTMUST00000040632	1	ENSMUSP00000104220	1	protein_coding	ENSMUST00000108579	ensembl_havana	1	7	0.32885	0.809589	1.67653	0.932822	0.192497	0.907965	1.58227	1.26465	1.06932	3.15634	1.65744	0.921388	1.60951	2.19489	0.000240806	0.349357
			0610010K14Rik-211	0610010K14Rik	---	protein_coding	ENSMUSG00000020831	0610010K14Rik	ensembl_havana	18	OTTMUSG00000006039	8	OTTMUST00000013593	2	ENSMUSP00000134994	1	protein_coding	ENSMUST00000135390	havana	2	1	1.46671	1.72714	1.08019	1.18122	1.74651	1.188	1.4311	0.606812	1.34336	0.638096	2.86658	1.09772	1.42448	2.33064	0.830609	1.67256
			0610010K14Rik-213	0610010K14Rik	---	protein_coding	ENSMUSG00000020831	0610010K14Rik	ensembl_havana	18	OTTMUSG00000006039	8	OTTMUST00000013589	2	---	---	processed_transcript	ENSMUST00000148878	havana	3	8	0.0915389	0.0906646	0.213962	0.0001	0.652125	0.0001	0.0983611	0.0001	0.101922	0.0001	0.0001	0.0864686	0.417823	0.414331	0.25762	0.0953056
			0610010K14Rik-214	0610010K14Rik	---	protein_coding	ENSMUSG00000020831	0610010K14Rik	ensembl_havana	18	OTTMUSG00000006039	8	OTTMUST00000013590	2	---	---	retained_intron	ENSMUST00000150504	havana	2	2	1.30143	0.985614	1.69356	0.395896	2.32073	0.580636	1.54184	0.473136	1.66949	1.33376	0.966072	0.362026	1.83728	2.25733	1.14708	1.48035
			0610012G03Rik-201	0610012G03Rik	---	protein_coding	ENSMUSG00000107002	0610012G03Rik	havana	1	OTTMUSG00000056269	1	OTTMUST00000139065	1	ENSMUSP00000143811	1	protein_coding	ENSMUST00000202722	havana	NA	1	18.778	22.0979	31.8398	21.4842	27.5707	20.054	24.2156	21.7792	19.2103	21.8176	26.6602	24.8978	23.2245	18.3218	20.5836	30.3228
			0610030E20Rik-201	0610030E20Rik	CCDS51808	protein_coding	ENSMUSG00000058706	0610030E20Rik	ensembl_havana	5	OTTMUSG00000057921	2	OTTMUST00000142206	1	ENSMUSP00000076957	3	protein_coding	ENSMUST00000077783	ensembl_havana	1	4	13.5906	12.5153	19.9941	18.3127	25.395	14.0745	15.0087	12.3211	18.0252	17.3781	15.7354	15.2809	24.5535	22.7767	13.0655	16.7037
			0610030E20Rik-202	0610030E20Rik	---	protein_coding	ENSMUSG00000058706	0610030E20Rik	ensembl_havana	5	OTTMUSG00000057921	2	OTTMUST00000142207	1	---	---	retained_intron	ENSMUST00000204152	havana	1	1	6.92068	5.6479	8.43572	13.6081	7.92604	6.7595	2.08487	13.5504	9.07424	12.3396	12.8364	9.70859	7.99316	19.074	13.3667	10.8183
			0610030E20Rik-203	0610030E20Rik	---	protein_coding	ENSMUSG00000058706	0610030E20Rik	ensembl_havana	5	OTTMUSG00000057921	2	OTTMUST00000142524	1	---	---	retained_intron	ENSMUST00000205472	havana	2	1	1.75458	3.25304	3.06806	3.52127	1.50631	1.09891	3.62509	1.36642	2.3955	2.36323	3.05354	2.04291	2.06517	4.53169	3.4338	4.77474
			0610030E20Rik-204	0610030E20Rik	---	protein_coding	ENSMUSG00000058706	0610030E20Rik	ensembl_havana	5	OTTMUSG00000057921	2	OTTMUST00000142523	1	---	---	retained_intron	ENSMUST00000205578	havana	NA	1	23.4794	24.0917	15.6827	23.2779	16.9517	25.8119	26.1112	16.7557	28.1196	17.886	27.6823	14.7396	22.7424	14.5642	17.6466	45.0378
			0610039K10Rik-201	0610039K10Rik	---	antisense	ENSMUSG00000058812	0610039K10Rik	ensembl_havana	2	OTTMUSG00000044882	1	---	---	---	---	antisense	ENSMUST00000076667	ensembl	NA	1	0.625008	1.3356	0.857408	0.793158	1.06408	0.659401	0.463045	1.20098	1.67477	0.59495	1.11182	0.70761	0.876504	1.21782	0.812226	1.49287
			0610039K10Rik-202	0610039K10Rik	---	antisense	ENSMUSG00000058812	0610039K10Rik	ensembl_havana	2	OTTMUSG00000044882	1	OTTMUST00000117931	1	---	---	antisense	ENSMUST00000184724	havana	NA	1	0.593638	1.26857	0.814377	0.753352	1.01068	0.626307	0.439807	1.1407	1.59071	0.565089	1.05602	0.672096	0.832513	1.1567	0.771462	1.41794
			0610040B10Rik-201	0610040B10Rik	---	antisense	ENSMUSG00000089889	0610040B10Rik	havana	2	OTTMUSG00000022920	2	OTTMUST00000055132	1	---	---	antisense	ENSMUST00000160231	havana	1	1	0.0001	0.28156	0.0001	0.0001	0.0001	0.000100784	0.376062	0.283825	0.379692	0.145046	0.13077	0.275409	0.466073	0.140521	0.0001	0.0001
			0610040B10Rik-202	0610040B10Rik	---	antisense	ENSMUSG00000089889	0610040B10Rik	havana	2	OTTMUSG00000022920	2	OTTMUST00000055133	1	---	---	antisense	ENSMUST00000162890	havana	5	1	0.0001	0.000140931	0.0001	0.0001	0.401614	0.192925	0.000154674	0.000141261	0.000155202	0.000121079	0.230677	0.000696126	0.000167764	0.346635	0.0001	0.0001
			0610040B10Rik-203	0610040B10Rik	---	antisense	ENSMUSG00000089889	0610040B10Rik	havana	2	OTTMUSG00000022920	2	OTTMUST00000136085	1	---	---	antisense	ENSMUST00000198455	havana	NA	1	4.58706	5.27824	3.42287	1.9532	1.53924	2.57112	1.88018	1.91552	3.64472	2.53702	2.52883	4.20715	1.08753	3.10444	2.95088	5.41487
			0610040J01Rik-201	0610040J01Rik	CCDS39092	protein_coding	ENSMUSG00000060512	0610040J01Rik	ensembl_havana	7	OTTMUSG00000055109	2	OTTMUST00000136471	1	ENSMUSP00000080443	3	protein_coding	ENSMUST00000081747	ensembl_havana	1	7	249.444	222.074	204.339	215.484	155.872	265.604	215.962	236.878	220.618	270.072	203.762	217.933	206.66	239.287	230.264	237.296
			0610040J01Rik-202	0610040J01Rik	---	protein_coding	ENSMUSG00000060512	0610040J01Rik	ensembl_havana	7	OTTMUSG00000055109	2	OTTMUST00000136473	2	ENSMUSP00000142658	1	protein_coding	ENSMUST00000196367	havana	2	4	0.806456	0.365483	0.526324	0.541356	0.878318	0.38021	0.537278	1.22692	1.55787	1.63712	0.828355	0.926251	0.650921	0.758746	0.874208	0.442946
			0610040J01Rik-203	0610040J01Rik	---	protein_coding	ENSMUSG00000060512	0610040J01Rik	ensembl_havana	7	OTTMUSG00000055109	2	OTTMUST00000136472	2	ENSMUSP00000142473	1	protein_coding	ENSMUST00000196575	havana	3	4	0.741587	1.35426	0.818666	1.41986	0.844447	1.72374	0.761791	2.10153	2.42508	1.2606	1.03264	2.45976	0.0001	1.54653	0.606182	4.23457
			1010001B22Rik-201	1010001B22Rik	---	lincRNA	ENSMUSG00000097863	1010001B22Rik	havana	1	OTTMUSG00000054047	1	OTTMUST00000134326	1	---	---	lincRNA	ENSMUST00000181488	havana	1	1	0.143442	0.14085	0.0001	0.0001	0.0001	0.385752	0.0001	0.0001	0.0001	0.0725834	0.144599	0.344943	0.0001	0.608794	0.0720703	0.0001
			1110002E22Rik-201	1110002E22Rik	---	protein_coding	ENSMUSG00000090066	1110002E22Rik	havana	2	OTTMUSG00000035102	2	OTTMUST00000089301	2	ENSMUSP00000123851	1	protein_coding	ENSMUST00000163080	havana	5	2	0.0001	0.0001	0.0001	0.0001	0.0001	0.0001	0.0001	4.11472	0.835325	1.44977	1.01159	0.0001	0.0001	0.876148	0.863744	0.0001
			1110002J07Rik-201	1110002J07Rik	---	lincRNA	ENSMUSG00000097134	1110002J07Rik	havana	2	OTTMUSG00000064289	2	OTTMUST00000156958	2	---	---	lincRNA	ENSMUST00000181710	havana	5	2	0.358456	0.0001	0.0001	0.0001	0.0001	0.0001	0.0001	0.780458	0.0001	0.290033	0.433597	0.0690686	0.0001	0.0001	0.0001	0.0001
			1110002L01Rik-201	1110002L01Rik	---	antisense	ENSMUSG00000071456	1110002L01Rik	ensembl_havana	6	OTTMUSG00000042304	1	OTTMUST00000111311	1	---	---	antisense	ENSMUST00000095903	ensembl_havana	1	6	2.59502	2.54813	4.16815	3.31169	1.47147	4.41326	2.28809	2.69648	2.67733	3.17474	3.42181	2.34102	1.25897	4.01359	1.99157	0.545193
			1110002L01Rik-202	1110002L01Rik	---	antisense	ENSMUSG00000071456	1110002L01Rik	ensembl_havana	6	OTTMUSG00000042304	1	OTTMUST00000111310	1	---	---	antisense	ENSMUST00000168012	havana	2	2	6.21322	2.14773	3.19108	1.0865	2.06983	2.25072	2.04544	2.47523	1.59388	2.80292	4.30885	3.25522	1.23168	1.59011	2.16424	5.46666
			1110002L01Rik-203	1110002L01Rik	---	antisense	ENSMUSG00000071456	1110002L01Rik	ensembl_havana	6	OTTMUSG00000042304	1	OTTMUST00000111312	1	---	---	antisense	ENSMUST00000179637	havana	5	2	0.0001	0.235905	0.0001	0.394152	0.0001	0.0001	0.0001	0.0001	0.0001	0.0001	0.0001	0.189842	0.0001	0.0001	0.0001	0.0001
			1110002L01Rik-204	1110002L01Rik	---	antisense	ENSMUSG00000071456	1110002L01Rik	ensembl_havana	6	OTTMUSG00000042304	1	OTTMUST00000111313	1	---	---	antisense	ENSMUST00000180149	havana	2	1	1.48702	1.02001	0.364235	2.06156	0.476256	2.54128	1.00923	0.61605	1.42042	1.59041	1.6984	0.297757	1.47593	0.709358	2.75889	2.99049
			1110003F10Rik-201	1110003F10Rik	---	TEC	ENSMUSG00000106291	1110003F10Rik	havana	1	OTTMUSG00000055157	1	OTTMUST00000136587	1	---	---	TEC	ENSMUST00000199441	havana	NA	1	0.143442	0.14085	0.796093	0.244238	0.602371	0.83568	0.0001	0.283867	0.835325	0.145067	0.0723495	0.344943	0.0777735	0.365317	0.503892	0.135469
			1110004F10Rik-201	1110004F10Rik	CCDS21766	protein_coding	ENSMUSG00000030663	1110004F10Rik	ensembl_havana	12	OTTMUSG00000023018	4	OTTMUST00000055444	1	ENSMUSP00000032899	5	protein_coding	ENSMUST00000032899	ensembl_havana	1	11	74.4544	48.5364	61.706	56.4863	61.3084	49.9043	57.9669	54.2204	46.9336	57.0119	47.1812	55.4624	50.203	44.2444	56.7314	75.9407
			1110004F10Rik-202	1110004F10Rik	---	protein_coding	ENSMUSG00000030663	1110004F10Rik	ensembl_havana	12	OTTMUSG00000023018	4	OTTMUST00000055445	1	ENSMUSP00000102218	1	protein_coding	ENSMUST00000106607	havana	1	1	1.08999	0.000360899	0.119556	0.0756683	0.0380078	0.264602	0.0420259	0.013311	0.00613437	0.0421097	0.195396	0.0270639	0.342149	0.0109192	0.853435	0.610331
			1110004F10Rik-204	1110004F10Rik	---	protein_coding	ENSMUSG00000030663	1110004F10Rik	ensembl_havana	12	OTTMUSG00000023018	4	OTTMUST00000055446	2	ENSMUSP00000116035	1	nonsense_mediated_decay	ENSMUST00000151254	havana	5	1	10.3338	11.4813	5.76473	6.57456	12.9534	8.02832	9.61728	10.2686	8.62588	16.0789	3.219	7.86611	14.8462	10.4678	4.66456	14.1115
			1110004F10Rik-206	1110004F10Rik	---	protein_coding	ENSMUSG00000030663	1110004F10Rik	ensembl_havana	12	OTTMUSG00000023018	4	OTTMUST00000144323	1	ENSMUSP00000146007	1	protein_coding	ENSMUST00000205450	havana	5	1	0.0001	0.0001	0.251772	0.0001	0.0001	0.0001	0.0001	0.074141	0.231238	0.0775885	0.300494	0.0001	0.0001	0.126046	0.0001	0.0001
			1110006O24Rik-201	1110006O24Rik	---	lincRNA	ENSMUSG00000107121	1110006O24Rik	havana	1	OTTMUSG00000056036	1	OTTMUST00000138598	1	---	---	lincRNA	ENSMUST00000201728	havana	NA	1	1.79188	3.30774	2.30848	1.30217	2.07459	1.22133	3.83547	2.83777	6.37818	2.24708	2.09534	2.20709	2.25263	1.70444	3.16679	4.33191
			1110008P14Rik-201	1110008P14Rik	CCDS38103	protein_coding	ENSMUSG00000039195	1110008P14Rik	ensembl_havana	4	OTTMUSG00000012952	2	OTTMUST00000031157	1	ENSMUSP00000038970	4	protein_coding	ENSMUST00000048792	ensembl_havana	1	4	1.43352	1.81754	1.33948	2.17845	1.59547	1.19781	3.19409	2.89413	0.366096	1.21052	1.71676	3.19727	1.30369	0.906935	1.34499	1.68175
			1110008P14Rik-202	1110008P14Rik	---	protein_coding	ENSMUSG00000039195	1110008P14Rik	ensembl_havana	4	OTTMUSG00000012952	2	OTTMUST00000031158	2	ENSMUSP00000142021	1	protein_coding	ENSMUST00000146423	havana	1	1	0.0001	1.32054	0.101459	0.199382	1.22527	0.158768	0.213397	0.541798	0.804109	0.182122	0.107461	0.339041	0.124122	0.0727755	0.496944	0.0846354
			1110012L19Rik-201	1110012L19Rik	CCDS30174	protein_coding	ENSMUSG00000045237	1110012L19Rik	ensembl_havana	5	OTTMUSG00000017762	1	OTTMUST00000043017	1	ENSMUSP00000052765	5	protein_coding	ENSMUST00000053981	ensembl_havana	1	5	10.6791	6.96725	8.91522	8.78905	12.447	13.9479	21.2826	11.2089	10.6302	4.20414	8.1643	12.5524	5.67026	8.46095	10.8676	8.59604
			1110013H19Rik-201	1110013H19Rik	---	lincRNA	ENSMUSG00000116164	1110013H19Rik	havana	1	OTTMUSG00000071135	1	OTTMUST00000172108	1	---	---	lincRNA	ENSMUST00000230712	havana	---	1	1.07517	0.774227	0.875692	0.488375	0.66929	0.83568	0.0001	2.05741	0.607536	0.797417	2.38434	1.1036	0.543814	0.243578	0.359952	0.135469
			1110019D14Rik-201	1110019D14Rik	---	lincRNA	ENSMUSG00000097616	1110019D14Rik	havana	7	OTTMUSG00000057090	1	OTTMUST00000140612	1	---	---	lincRNA	ENSMUST00000181090	havana	1	7	0.430127	0.0001	0.159299	0.162858	0.067019	0.0001	0.0753033	0.156146	0.303818	0.21755	0.0001	0.429114	0.170174	0.182708	0.216011	0.0001
			1110019D14Rik-202	1110019D14Rik	---	lincRNA	ENSMUSG00000097616	1110019D14Rik	havana	7	OTTMUSG00000057090	1	OTTMUST00000140613	1	---	---	lincRNA	ENSMUST00000181225	havana	1	1	3.65533	2.04098	3.18407	3.4994	0.803127	1.60698	4.73791	2.32701	4.70773	4.92897	2.60108	1.01943	2.70394	2.43488	3.67059	1.28611
			1110020A21Rik-201	1110020A21Rik	---	bidirectional_promoter_lncRNA	ENSMUSG00000097047	1110020A21Rik	havana	2	OTTMUSG00000072637	1	OTTMUST00000175851	1	---	---	bidirectional_promoter_lncRNA	ENSMUST00000181147	havana	1	1	0.0001	0.0001	0.0001	0.0001	0.408689	0.0001	0.0001	0.0001	0.303818	0.0001	0.0001	0.0001	0.155447	0.0001	0.293126	0.0001
			1110020A21Rik-203	1110020A21Rik	---	bidirectional_promoter_lncRNA	ENSMUSG00000097047	1110020A21Rik	havana	2	OTTMUSG00000072637	1	OTTMUST00000175850	1	---	---	bidirectional_promoter_lncRNA	ENSMUST00000234932	havana	---	1	0.0001	0.0001	0.238898	0.0001	0.0599441	0.0001	0.0001	0.141983	0.0001	0.435	0.0001	0.0001	0.0001	0.0609694	0.0669252	0.0001
			1110025M09Rik-201	1110025M09Rik	---	TEC	ENSMUSG00000103520	1110025M09Rik	havana	1	OTTMUSG00000048225	1	OTTMUST00000123799	1	---	---	TEC	ENSMUST00000192082	havana	NA	1	1.64854	0.985353	1.75128	1.70906	1.94075	1.54271	1.80498	1.34799	1.36683	1.15983	0.794845	1.17257	1.24288	1.76531	1.51148	1.89527
			1110032A03Rik-201	1110032A03Rik	CCDS23173	protein_coding	ENSMUSG00000037971	1110032A03Rik	ensembl_havana	10	OTTMUSG00000042097	3	OTTMUST00000110406	1	ENSMUSP00000041803	2	protein_coding	ENSMUST00000042468	ensembl_havana	1	8	10.1163	5.46327	9.98632	11.9437	6.83677	18.4397	9.07227	11.5002	8.76016	10.6803	10.0218	13.4558	4.91297	11.1501	9.19663	22.399
			1110032A03Rik-202	1110032A03Rik	CCDS80996	protein_coding	ENSMUSG00000037971	1110032A03Rik	ensembl_havana	10	OTTMUSG00000042097	3	OTTMUST00000110408	1	ENSMUSP00000046890	4	protein_coding	ENSMUST00000042576	havana	1	10	3.39853	3.42353	0.198007	0.000110678	0.9164	2.21557	1.55556	0.186943	0.00771887	0.0210027	0.506514	1.074	3.52237	0.955678	0.00781398	0.103234
			1110032A03Rik-203	1110032A03Rik	---	protein_coding	ENSMUSG00000037971	1110032A03Rik	ensembl_havana	10	OTTMUSG00000042097	3	OTTMUST00000110435	1	---	---	processed_transcript	ENSMUST00000176160	havana	5	1	0.310978	0.0001	0.0984663	0.162858	0.0001	0.0001	0.0001	0.0908721	0.195438	0.0960233	0.0001	0.0001	0.0777735	0.0001	0.0001	0.0001
			1110032A03Rik-204	1110032A03Rik	---	protein_coding	ENSMUSG00000037971	1110032A03Rik	ensembl_havana	10	OTTMUSG00000042097	3	OTTMUST00000110411	2	ENSMUSP00000135679	1	protein_coding	ENSMUST00000176238	havana	3	1	2.7098	6.87207	5.27697	4.17981	3.33545	1.81916	3.50993	4.79692	2.8461	3.52801	1.66316	2.81496	4.45465	1.88171	3.05144	1.95959
			1110032A03Rik-205	1110032A03Rik	---	protein_coding	ENSMUSG00000037971	1110032A03Rik	ensembl_havana	10	OTTMUSG00000042097	3	OTTMUST00000110410	1	---	---	retained_intron	ENSMUST00000176682	havana	2	1	0.000311755	0.216768	0.386076	0.000451528	0.00785621	0.175677	0.389174	0.411518	0.521048	0.109637	0.00963466	0.349347	0.0655522	0.0179105	0.00224264	1.33571
			1110032A03Rik-206	1110032A03Rik	---	protein_coding	ENSMUSG00000037971	1110032A03Rik	ensembl_havana	10	OTTMUSG00000042097	3	OTTMUST00000110409	1	---	---	retained_intron	ENSMUST00000176894	havana	2	1	2.59254	3.07381	2.35524	3.99282	1.68819	3.24455	6.21729	2.58617	2.51887	4.15976	3.86968	3.24426	2.98418	2.89422	3.80856	0.884537
			1110032A03Rik-207	1110032A03Rik	---	protein_coding	ENSMUSG00000037971	1110032A03Rik	ensembl_havana	10	OTTMUSG00000042097	3	OTTMUST00000110413	1	---	---	processed_transcript	ENSMUST00000177022	havana	5	1	0.333701	0.000224873	0.422494	0.000100563	0.000638981	0.0001	0.0001	0.000158787	0.000100011	0.000101577	0.000100155	0.0001	0.610777	0.0001	0.18469	0.0001
			1110032A03Rik-208	1110032A03Rik	---	protein_coding	ENSMUSG00000037971	1110032A03Rik	ensembl_havana	10	OTTMUSG00000042097	3	OTTMUST00000110412	1	---	---	processed_transcript	ENSMUST00000177142	havana	3	1	2.10217	1.53913	0.3901	1.60566	1.59599	1.60607	1.20388	0.806677	0.494625	3.06421	1.86009	0.806334	1.95552	0.643655	0.81162	0.464972
			1110035H17Rik-201	1110035H17Rik	---	antisense	ENSMUSG00000099098	1110035H17Rik	ensembl_havana	4	OTTMUSG00000044907	1	OTTMUST00000118031	1	---	---	antisense	ENSMUST00000184073	havana	NA	1	1.88107	0.692541	0.805585	1.25849	1.85392	1.58546	0.748606	3.56893	1.89934	0.747013	2.61988	0.781989	0.371078	0.798715	2.54743	0.02755
			1110038B12Rik-201	1110038B12Rik	---	processed_transcript	ENSMUSG00000092203	1110038B12Rik	havana	7	OTTMUSG00000037139	1	OTTMUST00000095625	1	---	---	lincRNA	ENSMUST00000172501	havana	1	7	0.00120444	0.369235	0.490259	0.439483	0.296917	0.463368	0.00207417	0.444446	0.635883	0.291187	0.970021	0.41316	0.638893	0.533354	0.0441713	0.372112
			1110038B12Rik-202	1110038B12Rik	---	processed_transcript	ENSMUSG00000092203	1110038B12Rik	havana	7	OTTMUSG00000037139	1	OTTMUST00000095627	1	---	---	retained_intron	ENSMUST00000172531	havana	2	1	0.13741	0.0001	0.0796993	0.0001	0.0001	0.152816	0.0001	0.0001	0.0001	0.0001	0.0803091	0.207006	0.0001	0.365317	0.287762	0.0001
			1110038B12Rik-203	1110038B12Rik	---	processed_transcript	ENSMUSG00000092203	1110038B12Rik	havana	7	OTTMUSG00000037139	1	OTTMUST00000095623	1	---	---	lincRNA	ENSMUST00000173070	havana	1	7	0.0717712	0.240959	0.118498	0.0001	0.0001	0.344974	0.194941	0.194229	0.0001	0.0001	0.137256	0.0949311	0.0001	0.0661914	0.0001	0.000100028
			1110038B12Rik-204	1110038B12Rik	---	processed_transcript	ENSMUSG00000092203	1110038B12Rik	havana	7	OTTMUSG00000037139	1	OTTMUST00000095622	1	---	---	retained_intron	ENSMUST00000173811	havana	2	7	0.000100004	0.0001	0.0001	0.0001	0.0001	0.139265	0.248162	0.0001	0.000102409	0.0001	0.0001	0.000101565	0.000100001	0.151573	0.597038	0.0001
			1110038B12Rik-205	1110038B12Rik	---	processed_transcript	ENSMUSG00000092203	1110038B12Rik	havana	7	OTTMUSG00000037139	1	OTTMUST00000095624	1	---	---	retained_intron	ENSMUST00000174039	havana	2	7	0.0001	0.355528	0.125844	0.0001	0.0838141	0.18797	0.0001	0.0001	0.0001	0.271346	0.113306	0.000100186	0.0001	0.0876079	0.00116429	0.0001
			1110038B12Rik-207	1110038B12Rik	---	processed_transcript	ENSMUSG00000092203	1110038B12Rik	havana	7	OTTMUSG00000037139	1	OTTMUST00000095620	1	---	---	retained_intron	ENSMUST00000174464	havana	2	1	0.0001	0.0838218	0.14139	0.455888	0.0880016	0.150302	0.000100001	0.0001	0.12361	0.162589	0.0001	0.17908	0.0001	0.318293	0.36583	0.10188
			1110038F14Rik-201	1110038F14Rik	CCDS84175	protein_coding	ENSMUSG00000063236	1110038F14Rik	ensembl_havana	6	OTTMUSG00000071208	1	OTTMUST00000172317	1	ENSMUSP00000071698	5	protein_coding	ENSMUST00000071792	ensembl_havana	1 (assigned to previous version 5)	6	1.48622	1.55229	4.49096	7.04837	1.55446	1.78706	8.04301	4.67676	3.25107	2.82344	5.15996	2.62755	2.19499	6.32796	4.71353	8.0085
			1110038F14Rik-202	1110038F14Rik	---	protein_coding	ENSMUSG00000063236	1110038F14Rik	ensembl_havana	6	OTTMUSG00000071208	1	OTTMUST00000172320	1	ENSMUSP00000155387	1	protein_coding	ENSMUST00000229229	havana	---	1	0.146833	0.12457	0.321207	0.503945	0.86491	0.0001	0.0001	0.119337	0.684491	0.270862	1.16004	0.0001	0.0001	0.105525	0.0001	0.0001
			1110038F14Rik-203	1110038F14Rik	---	protein_coding	ENSMUSG00000063236	1110038F14Rik	ensembl_havana	6	OTTMUSG00000071208	1	OTTMUST00000172318	1	ENSMUSP00000154907	1	protein_coding	ENSMUST00000230274	havana	---	1	10.7512	9.85893	8.10457	14.0033	8.2895	8.85773	11.0453	9.77281	4.57195	8.88922	3.99196	10.5304	6.6722	3.14212	7.63241	8.3698
			1110038F14Rik-204	1110038F14Rik	---	protein_coding	ENSMUSG00000063236	1110038F14Rik	ensembl_havana	6	OTTMUSG00000071208	1	OTTMUST00000172319	1	---	---	retained_intron	ENSMUST00000231058	havana	---	1	0.30199	0.780271	0.774743	0.824047	2.47457	0.346604	0.690411	2.24466	1.43965	4.0357	1.46511	1.11887	1.46368	4.42477	0.680986	0.407769
			1110046J04Rik-202	1110046J04Rik	---	antisense	ENSMUSG00000085457	1110046J04Rik	havana	3	OTTMUSG00000036066	2	OTTMUST00000112901	1	---	---	antisense	ENSMUST00000180906	havana	NA	1	0.143442	0.0001	0.0001	0.325617	0.0001	0.0001	0.0001	0.0001	0.455677	0.0001	0.0001	0.0001	0.0001	0.0001	0.287981	0.0001
			1110051M20Rik-201	1110051M20Rik	CCDS79823	protein_coding	ENSMUSG00000040591	1110051M20Rik	ensembl_havana	18	OTTMUSG00000014431	1	OTTMUST00000034235	1	ENSMUSP00000067770	7	protein_coding	ENSMUST00000064652	havana	1	13	13.2164	4.48194	8.70017	8.47665	6.88065	9.53006	5.15542	7.13461	10.18	6.32182	6.46039	7.17893	8.02224	9.56029	6.03755	11.9293
			1110051M20Rik-202	1110051M20Rik	---	protein_coding	ENSMUSG00000040591	1110051M20Rik	ensembl_havana	18	OTTMUSG00000014431	1	OTTMUST00000034236	1	ENSMUSP00000092431	2	protein_coding	ENSMUST00000094835	havana	1	8	10.8971	4.70373	5.36531	7.82955	4.85127	10.5232	6.641	3.32887	5.29766	6.69491	2.34884	5.02973	8.23093	5.3949	9.19059	0.660301
			1110051M20Rik-203	1110051M20Rik	CCDS16431	protein_coding	ENSMUSG00000040591	1110051M20Rik	ensembl_havana	18	OTTMUSG00000014431	1	OTTMUST00000034234	1	ENSMUSP00000099654	4	protein_coding	ENSMUST00000102594	ensembl_havana	1	10	5.12169	3.37155	7.61321	1.61697	2.97802	3.56669	0.00639474	5.06598	1.07127	2.30602	5.92235	5.47072	5.82722	2.846	1.24353	5.45496
			1110051M20Rik-204	1110051M20Rik	---	protein_coding	ENSMUSG00000040591	1110051M20Rik	ensembl_havana	18	OTTMUSG00000014431	1	OTTMUST00000034241	1	---	---	processed_transcript	ENSMUST00000132092	havana	3	1	0.646458	0.755069	0.988909	0.942379	1.34397	1.14509	1.20051	0.453602	0.0949088	0.50006	1.23203	0.381545	1.57875	1.46012	0.67748	1.37713
			1110051M20Rik-205	1110051M20Rik	---	protein_coding	ENSMUSG00000040591	1110051M20Rik	ensembl_havana	18	OTTMUSG00000014431	1	OTTMUST00000034239	1	---	---	processed_transcript	ENSMUST00000139490	havana	2	7	0.0001	0.00032793	0.167748	0.0001	0.00919493	0.20621	0.0001	0.241425	0.127746	0.0001	0.0001	0.0001	0.0001	0.0001	0.0001	0.0001
			1110051M20Rik-206	1110051M20Rik	---	protein_coding	ENSMUSG00000040591	1110051M20Rik	ensembl_havana	18	OTTMUSG00000014431	1	OTTMUST00000034237	1	---	---	processed_transcript	ENSMUST00000139807	havana	5	7	0.0001	0.000103908	0.368051	0.0001	0.0001	0.0001	0.0001	0.0001	0.0001	0.0001	0.339607	0.0001	0.0001	0.0001	0.137565	0.0001
			1110051M20Rik-207	1110051M20Rik	---	protein_coding	ENSMUSG00000040591	1110051M20Rik	ensembl_havana	18	OTTMUSG00000014431	1	OTTMUST00000034238	1	---	---	processed_transcript	ENSMUST00000141262	havana	3	1	0.0001	0.140656	0.0001	0.0001	0.127403	0.0001	0.0001	0.0710416	0.0001	0.0001	0.494222	0.0001	0.0001	0.243578	0.192894	0.0001
			1110051M20Rik-208	1110051M20Rik	---	protein_coding	ENSMUSG00000040591	1110051M20Rik	ensembl_havana	18	OTTMUSG00000014431	1	OTTMUST00000034240	1	---	---	processed_transcript	ENSMUST00000145573	havana	2	7	0.780617	0.648012	0.549603	0.242216	0.175238	0.533905	0.84329	0.83055	0.190717	0.676916	0.0001	0.760442	1.18175	1.26429	1.03299	1.60124
			1110059E24Rik-201	1110059E24Rik	CCDS29699	protein_coding	ENSMUSG00000035171	1110059E24Rik	ensembl_havana	9	OTTMUSG00000042308	1	OTTMUST00000111323	1	ENSMUSP00000048395	3	protein_coding	ENSMUST00000038830	ensembl_havana	1	9	24.7748	16.5949	16.3511	16.5023	10.6659	25.676	21.571	19.2116	22.1281	19.7746	24.8425	23.1261	19.6505	12.7813	19.0801	38.9308
			1110059E24Rik-207	1110059E24Rik	---	protein_coding	ENSMUSG00000035171	1110059E24Rik	ensembl_havana	9	OTTMUSG00000042308	1	OTTMUST00000111324	1	ENSMUSP00000136384	1	nonsense_mediated_decay	ENSMUST00000179553	havana	2	1	1.77855	2.59559	1.63859	2.13373	1.2862	1.25561	0.0125072	1.92483	0.29094	0.415118	1.06827	0.729862	1.60858	1.18455	1.56398	0.0027497
			1110059E24Rik-208	1110059E24Rik	---	protein_coding	ENSMUSG00000035171	1110059E24Rik	ensembl_havana	9	OTTMUSG00000042308	1	OTTMUST00000111326	1	ENSMUSP00000136927	1	protein_coding	ENSMUST00000179768	havana	2	7	0.420887	0.233368	0.0001	0.0001	0.304287	0.0001	0.0001	0.000100021	0.340105	0.0001	0.243906	0.214349	0.101434	0.095299	0.423151	1.74537
			1110059G10Rik-201	1110059G10Rik	CCDS23650	protein_coding	ENSMUSG00000032551	1110059G10Rik	ensembl_havana	7	OTTMUSG00000031807	2	OTTMUST00000078841	1	ENSMUSP00000035154	3	protein_coding	ENSMUST00000035154	ensembl_havana	1	3	14.9149	18.4237	21.4435	17.2758	21.2702	17.9687	15.4679	16.7324	13.1507	18.3071	18.842	16.4947	14.9929	16.4511	19.9454	25.4773
			1110059G10Rik-202	1110059G10Rik	---	protein_coding	ENSMUSG00000032551	1110059G10Rik	ensembl_havana	7	OTTMUSG00000031807	2	OTTMUST00000078842	1	ENSMUSP00000112461	1	protein_coding	ENSMUST00000118422	havana	1	1	6.15512	1.77076	3.33642	6.48173	5.71951	3.99903	5.67543	5.51022	4.33312	3.31132	5.48986	4.41639	3.98062	2.77371	5.29545	13.7217
			1110059G10Rik-203	1110059G10Rik	---	protein_coding	ENSMUSG00000032551	1110059G10Rik	ensembl_havana	7	OTTMUSG00000031807	2	OTTMUST00000152960	1	---	---	retained_intron	ENSMUST00000215129	havana	NA	1	3.22686	7.88561	2.04535	3.91164	3.72641	3.35711	2.47083	5.77964	5.14341	2.51886	5.07395	2.46963	0.755816	1.77549	4.41121	2.08881
			1110065P20Rik-202	1110065P20Rik	---	protein_coding	ENSMUSG00000078570	1110065P20Rik	ensembl_havana	10	OTTMUSG00000009174	2	OTTMUST00000020746	2	ENSMUSP00000138901	1	protein_coding	ENSMUST00000125776	havana	2	7	2.49656	1.96646	0.418653	1.00733	2.13779	1.30647	0.0592269	0.256888	1.43943	1.06129	0.262955	0.539873	0.709311	0.28195	1.77749	1.15612
			1110065P20Rik-203	1110065P20Rik	CCDS51298	protein_coding	ENSMUSG00000078570	1110065P20Rik	ensembl_havana	10	OTTMUSG00000009174	2	OTTMUST00000020747	2	ENSMUSP00000138806	1	protein_coding	ENSMUST00000137769	havana	1	2	0.813456	0.643074	1.15049	0.799576	0.325679	0.126194	2.28353	2.02518	1.31188	1.89133	0.0107428	2.17682	0.134973	1.50483	0.11358	0.237386
			1110065P20Rik-204	1110065P20Rik	CCDS51298	protein_coding	ENSMUSG00000078570	1110065P20Rik	ensembl_havana	10	OTTMUSG00000009174	2	---	---	ENSMUSP00000130892	1	protein_coding	ENSMUST00000163946	ensembl	2	1	2.34099	1.84391	2.25468	3.02721	2.00457	3.17533	0.0555423	0.647733	1.34973	0.995153	2.76	1.95871	1.77481	0.264384	1.66673	3.09477
			1110065P20Rik-205	1110065P20Rik	---	protein_coding	ENSMUSG00000078570	1110065P20Rik	ensembl_havana	10	OTTMUSG00000009174	2	OTTMUST00000118130	1	---	---	retained_intron	ENSMUST00000184704	havana	NA	1	0.831097	0.587963	0.13637	1.4168	0.30448	1.26603	0.969551	0.357432	0.485565	0.727575	1.02462	0.0001	0.407153	1.04964	0.200227	0.466462
			1110065P20Rik-206	1110065P20Rik	---	protein_coding	ENSMUSG00000078570	1110065P20Rik	ensembl_havana	10	OTTMUSG00000009174	2	OTTMUST00000118131	1	ENSMUSP00000139121	1	protein_coding	ENSMUST00000185036	havana	2	1	1.40379	2.96748	0.67892	1.72755	4.12621	1.45873	3.55347	4.73219	1.54504	2.21447	1.42828	1.27834	4.2584	2.57507	3.90162	1.31044
			1190005I06Rik-201	1190005I06Rik	CCDS52690	protein_coding	ENSMUSG00000043687	1190005I06Rik	ensembl_havana	15	OTTMUSG00000032887	2	OTTMUST00000081947	1	ENSMUSP00000119467	1	protein_coding	ENSMUST00000123927	ensembl_havana	1	7	0.501798	0.458501	0.228891	0.0001	0.067019	0.41877	0.0001	0.567633	0.0760295	0.0001	0.0001	0.0001	0.155447	0.0001	0.0001	0.0001
			1190007I07Rik-201	1190007I07Rik	CCDS48653	protein_coding	ENSMUSG00000063320	1190007I07Rik	ensembl_havana	11	OTTMUSG00000040006	2	OTTMUST00000103890	1	ENSMUSP00000078593	4	protein_coding	ENSMUST00000079648	ensembl_havana	1	11	1.57962	3.71427	5.40665	4.12695	4.6568	1.78877	0.956558	1.66568	3.51413	1.88602	1.86059	3.06602	4.37044	3.27746	2.30852	3.78739
			1190007I07Rik-202	1190007I07Rik	CCDS48653	protein_coding	ENSMUSG00000063320	1190007I07Rik	ensembl_havana	11	OTTMUSG00000040006	2	OTTMUST00000103889	1	ENSMUSP00000134868	1	protein_coding	ENSMUST00000176200	havana	2	7	0.525988	0.355498	1.41135	0.572927	1.22752	0.846466	0.412165	0.152031	0.539835	0.852472	0.373288	1.09447	0.616975	0.325162	0.742721	1.22147
			1190007I07Rik-203	1190007I07Rik	CCDS48653	protein_coding	ENSMUSG00000063320	1190007I07Rik	ensembl_havana	11	OTTMUSG00000040006	2	OTTMUST00000118146	1	ENSMUSP00000139234	1	protein_coding	ENSMUST00000183363	havana	1	1	0.0001	0.451585	0.516979	1.15972	0.124653	0.109676	0.000906605	0.327515	0.0001	0.0001	0.0001	0.0870474	0.0001	0.127715	0.763481	0.0001
			1190007I07Rik-204	1190007I07Rik	---	protein_coding	ENSMUSG00000063320	1190007I07Rik	ensembl_havana	11	OTTMUSG00000040006	2	OTTMUST00000118147	1	ENSMUSP00000139041	1	protein_coding	ENSMUST00000183416	havana	2	1	0.259836	0.123806	0.466154	0.0001	0.281809	0.0836032	0.210038	0.834719	0.350251	0.233625	0.150662	0.0001	0.217011	0.226581	0.0001	0.0001
			1300002E11Rik-201	1300002E11Rik	---	lincRNA	ENSMUSG00000097290	1300002E11Rik	havana	9	OTTMUSG00000060326	4	OTTMUST00000147626	2	---	---	lincRNA	ENSMUST00000180830	havana	1	2	5.23058	6.76255	5.61384	3.74544	1.83903	7.7353	0.0001	1.81835	5.71216	4.75569	8.54873	4.8974	5.43724	6.22274	6.62395	8.01167
			1300002E11Rik-202	1300002E11Rik	---	lincRNA	ENSMUSG00000097290	1300002E11Rik	havana	9	OTTMUSG00000060326	4	OTTMUST00000147636	1	---	---	lincRNA	ENSMUST00000181780	havana	2	8	0.511283	0.954208	0.353499	0.45436	0.0001	0.692056	0.312744	0.0001	0.812918	0.405879	0.514095	0.000100034	0.000100026	0.231085	1.23374	0.720758
			1300002E11Rik-203	1300002E11Rik	---	lincRNA	ENSMUSG00000097290	1300002E11Rik	havana	9	OTTMUSG00000060326	4	OTTMUST00000147627	1	---	---	lincRNA	ENSMUST00000181960	havana	1	2	0.00254644	0.0278527	0.206851	0.0503102	0.0152155	0.90776	0.000323174	1.53409	0.000189368	0.00442581	0.0476226	0.288814	0.000100001	0.0362579	0.0417025	0.000140269
			1300002E11Rik-204	1300002E11Rik	---	lincRNA	ENSMUSG00000097290	1300002E11Rik	havana	9	OTTMUSG00000060326	4	OTTMUST00000147638	1	---	---	lincRNA	ENSMUST00000209429	havana	5	1	0.00140531	0.39037	0.0169553	0.000103742	0.0448515	0.0198114	0.0001	0.451981	0.000100294	0.035122	0.0744363	0.0268734	0.000100001	0.279114	0.281532	0.0001
			1300002E11Rik-205	1300002E11Rik	---	lincRNA	ENSMUSG00000097290	1300002E11Rik	havana	9	OTTMUSG00000060326	4	OTTMUST00000147635	1	---	---	lincRNA	ENSMUST00000209449	havana	1	1	1.55399	1.23361	1.0186	1.82732	2.18336	0.803218	1.66895	1.45441	0.612502	1.61056	0.620824	1.59141	0.83824	2.04035	1.82341	0.649807
			1300002E11Rik-206	1300002E11Rik	---	lincRNA	ENSMUSG00000097290	1300002E11Rik	havana	9	OTTMUSG00000060326	4	OTTMUST00000147637	1	---	---	lincRNA	ENSMUST00000209728	havana	2	1	0.0001	0.399479	0.0001	0.252243	0.0001	0.317349	0.165213	0.0001	0.0001	0.1889	0.0001	0.000246731	0.0001	0.135712	0.0001	0.161648
			1300002E11Rik-207	1300002E11Rik	---	lincRNA	ENSMUSG00000097290	1300002E11Rik	havana	9	OTTMUSG00000060326	4	OTTMUST00000147634	1	---	---	lincRNA	ENSMUST00000211443	havana	5	1	0.108431	0.430886	1.22838	0.0001	0.0001	0.0001	0.0001	0.344454	0.0001	0.000100014	0.594706	0.140936	0.17117	0.412593	0.0001	0.000100734
			1300014J16Rik-201	1300014J16Rik	---	lincRNA	ENSMUSG00000112545	1300014J16Rik	havana	1	OTTMUSG00000065547	1	OTTMUST00000159637	1	---	---	lincRNA	ENSMUST00000219015	havana	NA	1	4.30037	4.36336	2.14928	2.03458	2.74378	3.27814	1.42896	2.48306	5.16331	4.92897	4.11832	2.414	4.42749	3.04357	2.59103	2.50443
			1300017J02Rik-203	1300017J02Rik	---	protein_coding	ENSMUSG00000033688	1300017J02Rik	ensembl_havana	10	OTTMUSG00000033542	5	OTTMUST00000085438	2	ENSMUSP00000116504	1	protein_coding	ENSMUST00000142540	havana	3	1	0.430127	0.422351	0.636894	0.488375	0.334695	0.385752	0.22571	0.709516	0.911254	0.65245	0.361348	0.413911	0.543814	0.243578	0.216011	0.270838
			1500002C15Rik-201	1500002C15Rik	---	antisense	ENSMUSG00000096221	1500002C15Rik	ensembl_havana	3	OTTMUSG00000044961	1	OTTMUST00000118158	1	---	---	antisense	ENSMUST00000178987	havana	NA	2	1.39826	1.74083	0.320476	0.145669	0.339304	0.0858236	0.176052	0.0557816	2.18297	1.81593	0.203136	0.26518	2.09616	0.173656	3.76829	4.29628
			1500002C15Rik-202	1500002C15Rik	---	antisense	ENSMUSG00000096221	1500002C15Rik	ensembl_havana	3	OTTMUSG00000044961	1	---	---	---	---	antisense	ENSMUST00000197451	ensembl	NA	1	0.949627	3.26753	3.42145	1.5546	3.62241	0.915535	1.87911	0.594721	0.34174	3.54418	2.16832	2.83091	0.246751	1.85348	1.45807	1.06643
			1500002F19Rik-202	1500002F19Rik	---	processed_transcript	ENSMUSG00000097595	1500002F19Rik	havana	2	OTTMUSG00000060668	1	OTTMUST00000148356	1	---	---	bidirectional_promoter_lncRNA	ENSMUST00000209767	havana	3	1	0.0001	0.0001	0.0001	0.217721	0.179054	0.0001	0.0001	0.189807	0.0001	0.0001	0.0001	0.368961	0.361324	0.410551	0.362366	0.0001
			1500002F19Rik-203	1500002F19Rik	---	processed_transcript	ENSMUSG00000097595	1500002F19Rik	havana	2	OTTMUSG00000060668	1	OTTMUST00000148357	1	---	---	antisense	ENSMUST00000211184	havana	3	1	0.170492	0.00010079	0.377576	0.356857	0.197393	0.285281	0.735586	0.291973	0.635837	0.355414	0.244083	0.285309	0.000484443	0.000299173	0.00593189	0.344949
			1500004A13Rik-202	1500004A13Rik	---	processed_transcript	ENSMUSG00000098912	1500004A13Rik	havana	7	OTTMUSG00000044963	1	OTTMUST00000118165	1	---	---	lincRNA	ENSMUST00000183707	havana	1	1	1.92248	5.14916	2.17097	2.60931	2.96551	1.93437	0.249185	2.19672	0.547457	2.61126	1.49275	2.23134	4.69256	4.11902	3.66035	0.982731
			1500004A13Rik-203	1500004A13Rik	---	processed_transcript	ENSMUSG00000098912	1500004A13Rik	havana	7	OTTMUSG00000044963	1	OTTMUST00000118163	1	---	---	lincRNA	ENSMUST00000183966	havana	1	7	0.333357	1.90423	1.29659	1.2633	2.77328	0.230986	1.76311	0.369197	1.98918	0.0001	1.81346	1.7045	0.139596	2.48018	0.583048	2.43117
			1500004A13Rik-204	1500004A13Rik	---	processed_transcript	ENSMUSG00000098912	1500004A13Rik	havana	7	OTTMUSG00000044963	1	OTTMUST00000118168	1	---	---	retained_intron	ENSMUST00000184013	havana	NA	1	2.12777	2.20527	2.02206	1.55345	1.25964	0.642854	3.53254	0.548553	0.533671	2.11224	1.19557	1.19561	1.34389	1.19251	2.96116	5.39608
			1500004A13Rik-205	1500004A13Rik	---	processed_transcript	ENSMUSG00000098912	1500004A13Rik	havana	7	OTTMUSG00000044963	1	OTTMUST00000118160	1	---	---	lincRNA	ENSMUST00000184014	havana	1	7	1.88197	0.91434	1.08294	1.21278	1.31038	0.746755	0.0001	0.637924	0.457797	0.290984	2.60654	0.539976	1.28025	0.412635	1.22822	0.000103036
			1500004A13Rik-207	1500004A13Rik	---	processed_transcript	ENSMUSG00000098912	1500004A13Rik	havana	7	OTTMUSG00000044963	1	OTTMUST00000118162	1	---	---	lincRNA	ENSMUST00000184640	havana	3	1	0.0001	0.0001	0.398096	0.0814412	0.0886631	0.0001	0.0001	0.0710415	0.227889	0.0001	0.0001	0.0001	0.00212442	0.060969	0.0720677	0.0001
			1500004A13Rik-209	1500004A13Rik	---	processed_transcript	ENSMUSG00000098912	1500004A13Rik	havana	7	OTTMUSG00000044963	1	OTTMUST00000118164	1	---	---	lincRNA	ENSMUST00000185189	havana	1	1	1.07796	1.11601	0.0001	0.475073	0.740729	0.219142	0.0001	0.144645	0.0001	0.814291	0.110434	1.17969	0.426729	0.0426663	0.944799	0.0001
			1500009C09Rik-202	1500009C09Rik	---	protein_coding	ENSMUSG00000068099	1500009C09Rik	ensembl_havana	5	OTTMUSG00000033544	2	OTTMUST00000084449	1	ENSMUSP00000120070	1	protein_coding	ENSMUST00000143238	ensembl_havana	1	1	0.215114	0.0215014	0.0001	0.0001	0.0001	0.117378	0.0001	0.0001	0.0001	0.435	0.0001	0.48288	0.0001	0.0001	0.0001	0.0001
			1500011B03Rik-201	1500011B03Rik	---	protein_coding	ENSMUSG00000072694	1500011B03Rik	ensembl_havana	8	OTTMUSG00000014592	1	OTTMUST00000097901	1	---	---	processed_transcript	ENSMUST00000061251	havana	1	5	4.41886	2.63701	5.6528	4.42051	2.14628	2.95677	4.26257	1.72431	1.72361	3.07876	2.78372	2.93381	0.23312	1.05224	1.65542	0.0001
			1500011B03Rik-203	1500011B03Rik	---	protein_coding	ENSMUSG00000072694	1500011B03Rik	ensembl_havana	8	OTTMUSG00000014592	1	OTTMUST00000034613	1	ENSMUSP00000107786	3	protein_coding	ENSMUST00000112160	ensembl_havana	1	3	5.40029	6.86384	6.36689	7.37967	8.89555	6.23481	4.83723	9.05902	7.38813	7.86643	6.17543	5.8254	6.99071	6.06968	7.77289	12.251
			1500011B03Rik-205	1500011B03Rik	---	protein_coding	ENSMUSG00000072694	1500011B03Rik	ensembl_havana	8	OTTMUSG00000014592	1	OTTMUST00000034616	1	---	---	processed_transcript	ENSMUST00000234046	havana	---	1	2.65193	2.60398	3.18407	2.27872	4.21599	3.6638	4.51229	2.34117	2.65763	1.3048	3.10683	1.58638	2.71867	1.58271	0.258756	0.729853
			1500015A07Rik-201	1500015A07Rik	---	antisense	ENSMUSG00000098702	1500015A07Rik	havana	1	OTTMUSG00000044982	1	OTTMUST00000118206	1	---	---	antisense	ENSMUST00000184181	havana	NA	1	2.43692	1.18258	0.0001	0.651133	1.0708	1.22133	0.376116	1.34799	0.581031	1.44977	0.550592	0.620817	0.443451	1.4001	1.36754	0.0001
			1500015A07Rik-203	1500015A07Rik	---	antisense	ENSMUSG00000098702	1500015A07Rik	havana	1	OTTMUSG00000044982	1	OTTMUST00000118207	1	---	---	antisense	ENSMUST00000184678	havana	1	1	0.0001	0.0140021	0.0001	0.0001	0.0001	0.000100372	0.0001	0.0001	0.102535	0.0001	0.0276041	0.0001	0.647981	0.0001	0.0001	0.0001
			1500026H17Rik-201	1500026H17Rik	---	bidirectional_promoter_lncRNA	ENSMUSG00000097383	1500026H17Rik	havana	1	OTTMUSG00000063997	1	OTTMUST00000156477	1	---	---	bidirectional_promoter_lncRNA	ENSMUST00000181598	havana	1	1	0.0001	0.774227	0.0001	1.05803	0.334695	0.0001	0.0001	0.0001	0.151959	0.942384	0.0001	0.138037	0.0777735	0.0001	0.144041	0.0001
			1500032F14Rik-201	1500032F14Rik	---	lincRNA	ENSMUSG00000117718	1500032F14Rik	havana	1	OTTMUSG00000074019	1	OTTMUST00000179585	1	---	---	lincRNA	ENSMUST00000236420	havana	---	1	0.0001	0.0001	0.0001	0.162858	0.133938	0.192926	0.150507	0.141983	0.227889	0.0001	0.216849	0.0001	0.23312	0.0001	0.0001	0.0001
			1600010M07Rik-203	1600010M07Rik	---	antisense	ENSMUSG00000101585	1600010M07Rik	havana	6	OTTMUSG00000044984	2	OTTMUST00000118213	1	---	---	antisense	ENSMUST00000188824	havana	3	1	0.0001	0.0001	0.0001	0.0001	0.0732887	0.153911	0.337637	0.100788	0.0001	0.0001	0.0001	0.0001	0.0001	0.0852742	0.0001	0.0001
			1600010M07Rik-204	1600010M07Rik	---	antisense	ENSMUSG00000101585	1600010M07Rik	havana	6	OTTMUSG00000044984	2	OTTMUST00000118210	2	---	---	antisense	ENSMUST00000191157	havana	1	6	2.93862	2.39286	6.52724	3.98768	2.87135	1.96738	3.34752	5.36192	2.5817	3.4793	3.46808	4.13821	4.34982	2.71492	3.81453	2.84285
			1600012H06Rik-201	1600012H06Rik	CCDS37444	protein_coding	ENSMUSG00000050088	1600012H06Rik	ensembl_havana	9	OTTMUSG00000037025	2	OTTMUST00000095218	1	ENSMUSP00000093344	4	protein_coding	ENSMUST00000052691	havana	1	8	52.821	47.6673	52.9647	45.809	39.1043	51.2084	44.0906	45.5215	58.1763	40.7406	40.6583	50.591	57.5796	58.9457	47.2045	73.1417
			1600012H06Rik-202	1600012H06Rik	CCDS37444	protein_coding	ENSMUSG00000050088	1600012H06Rik	ensembl_havana	9	OTTMUSG00000037025	2	OTTMUST00000095219	1	ENSMUSP00000125970	2	protein_coding	ENSMUST00000164837	ensembl_havana	1	2	21.0703	15.8287	17.9123	21.3899	14.5449	19.8813	8.97369	23.5594	14.5948	18.1169	12.5461	7.22038	13.2598	11.3405	23.3834	8.75558
			1600012H06Rik-203	1600012H06Rik	CCDS37444	protein_coding	ENSMUSG00000050088	1600012H06Rik	ensembl_havana	9	OTTMUSG00000037025	2	OTTMUST00000095220	1	ENSMUSP00000133628	1	protein_coding	ENSMUST00000174004	ensembl_havana	1	1	8.94652	19.0741	12.2009	12.3902	12.5082	15.49	2.19912	8.74245	11.3433	15.1482	7.05225	13.4913	3.54847	6.81759	8.7236	14.0382
			1600012H06Rik-204	1600012H06Rik	---	protein_coding	ENSMUSG00000050088	1600012H06Rik	ensembl_havana	9	OTTMUSG00000037025	2	OTTMUST00000095221	1	---	---	processed_transcript	ENSMUST00000174163	havana	3	1	0.143442	0.0704752	0.162344	0.0814792	0.133938	0.0001	0.0001	0.141983	0.243894	0.0725834	0.0001	0.0001	0.0001	0.182708	0.0001	0.0001
			1600014C10Rik-201	1600014C10Rik	---	protein_coding	ENSMUSG00000054676	1600014C10Rik	ensembl_havana	15	OTTMUSG00000042336	4	---	---	ENSMUSP00000070449	8	protein_coding	ENSMUST00000067854	ensembl	5	9	8.63507	5.34231	14.7271	19.3253	9.57952	8.97278	16.3213	12.9609	14.3097	10.5941	12.1027	12.4956	8.15189	11.3445	10.9216	20.1537
			1600014C10Rik-202	1600014C10Rik	---	protein_coding	ENSMUSG00000054676	1600014C10Rik	ensembl_havana	15	OTTMUSG00000042336	4	---	---	ENSMUSP00000130271	1	protein_coding	ENSMUST00000165308	ensembl	5	7	0.375947	0.370364	0.921464	0.512318	1.19874	1.54015	2.07448	0.362576	4.41391	2.21353	1.61067	1.36568	1.19956	1.35144	0.393152	5.41917
			1600014C10Rik-203	1600014C10Rik	---	protein_coding	ENSMUSG00000054676	1600014C10Rik	ensembl_havana	15	OTTMUSG00000042336	4	OTTMUST00000111538	1	ENSMUSP00000137538	1	protein_coding	ENSMUST00000177983	havana	2	1	1.5612	1.45036	1.30911	1.63347	2.12231	0.833845	1.38766	1.53391	1.36922	0.858359	1.16765	1.26522	1.79068	0.710018	1.71588	1.62625
			1600014C10Rik-204	1600014C10Rik	---	protein_coding	ENSMUSG00000054676	1600014C10Rik	ensembl_havana	15	OTTMUSG00000042336	4	OTTMUST00000111533	3	ENSMUSP00000146124	1	protein_coding	ENSMUST00000178207	havana	1	7	0.410968	0.429163	1.58849	0.720539	1.83097	3.68091	2.37564	0.487869	6.21314	2.69064	1.91725	1.87103	1.58069	1.74167	0.618302	6.90704
			1600014C10Rik-205	1600014C10Rik	---	protein_coding	ENSMUSG00000054676	1600014C10Rik	ensembl_havana	15	OTTMUSG00000042336	4	OTTMUST00000111536	2	ENSMUSP00000146135	1	protein_coding	ENSMUST00000178876	havana	1	7	7.34757	6.52588	13.5852	13.6173	15.1119	4.81309	4.27049	5.78467	18.2496	9.73496	10.129	15.8578	14.1373	9.17127	7.57893	10.314
			1600014C10Rik-208	1600014C10Rik	---	protein_coding	ENSMUSG00000054676	1600014C10Rik	ensembl_havana	15	OTTMUSG00000042336	4	OTTMUST00000111535	2	ENSMUSP00000145694	1	protein_coding	ENSMUST00000179525	havana	2	7	42.4454	43.0261	45.9931	54.9114	58.9592	47.0702	44.7129	43.1828	48.5079	38.8202	44.0943	60.7303	46.8271	32.7164	66.7655	39.3059
			1600017P15Rik-202	1600017P15Rik	---	TEC	ENSMUSG00000102505	1600017P15Rik	havana	1	OTTMUSG00000051957	1	OTTMUST00000130751	1	---	---	TEC	ENSMUST00000193960	havana	NA	1	0.143442	0.422351	0.0001	0.569754	0.267776	0.514303	0.150507	0.141983	0.151959	0.145067	0.289098	0.275974	1.32055	0.121839	0.575862	1.15074
			1600020E01Rik-201	1600020E01Rik	---	antisense	ENSMUSG00000097048	1600020E01Rik	havana	7	OTTMUSG00000056541	1	OTTMUST00000139657	1	---	---	antisense	ENSMUST00000180896	havana	1	7	1.20241	2.90922	4.49301	3.76572	5.8976	1.31453	2.9443	1.18913	6.45411	1.92541	5.95975	2.12628	2.42257	9.39339	3.24162	0.0330777
			1600020E01Rik-202	1600020E01Rik	---	antisense	ENSMUSG00000097048	1600020E01Rik	havana	7	OTTMUSG00000056541	1	OTTMUST00000139660	1	---	---	antisense	ENSMUST00000181928	havana	1	3	0.101631	0.000100001	0.0001	0.000202732	0.000395809	0.00907319	0.0488805	0.313075	0.0001	0.0898039	0.333229	0.0001	0.00413503	0.000100001	0.0125939	0.0001
			1600020E01Rik-203	1600020E01Rik	---	antisense	ENSMUSG00000097048	1600020E01Rik	havana	7	OTTMUSG00000056541	1	OTTMUST00000139656	1	---	---	antisense	ENSMUST00000204008	havana	5	2	0.0001	0.0001	0.0001	0.1104	0.0001	0.0934197	0.0001	0.0001	0.0001	0.0001	0.106037	0.149884	0.0001	0.0001	0.0001	1.0794
			1600020E01Rik-204	1600020E01Rik	---	antisense	ENSMUSG00000097048	1600020E01Rik	havana	7	OTTMUSG00000056541	1	OTTMUST00000139659	1	---	---	antisense	ENSMUST00000204047	havana	2	2	0.344696	0.909544	0.919935	1.16958	0.593446	1.09012	0.165661	0.342581	0.0001	0.304555	0.733197	0.0001	1.0689	0.399807	1.28022	0.0001
			1600020E01Rik-207	1600020E01Rik	---	antisense	ENSMUSG00000097048	1600020E01Rik	havana	7	OTTMUSG00000056541	1	OTTMUST00000139658	1	---	---	antisense	ENSMUST00000204738	havana	5	2	0.000100359	0.221236	0.0001	0.0001	0.0001	0.0001	0.0001	0.0001	0.0001	0.0001	0.16547	0.0001	0.0001	0.336327	0.0001	0.106144
			1600022D10Rik-201	1600022D10Rik	---	lincRNA	ENSMUSG00000117315	1600022D10Rik	havana	1	OTTMUSG00000072611	1	OTTMUST00000175767	1	---	---	lincRNA	ENSMUST00000233463	havana	---	1	9.38903	11.1898	6.04964	6.91733	10.0379	12.2124	5.48994	6.52673	10.4784	16.4538	9.89829	6.27624	13.5153	9.98269	8.92442	3.99349
			1700001C19Rik-201	1700001C19Rik	CCDS28849	protein_coding	ENSMUSG00000047150	1700001C19Rik	ensembl_havana	8	OTTMUSG00000028416	1	OTTMUST00000070403	1	ENSMUSP00000050873	8	protein_coding	ENSMUST00000061885	ensembl_havana	1	8	2.00689	6.1931	7.71974	10.4165	7.95279	8.09603	1.50287	6.09537	6.9077	1.30479	6.42671	11.035	6.21024	11.6869	9.71609	7.5095
			1700001G11Rik-201	1700001G11Rik	---	processed_transcript	ENSMUSG00000085984	1700001G11Rik	havana	7	OTTMUSG00000027824	1	OTTMUST00000068879	1	---	---	processed_transcript	ENSMUST00000143392	havana	3	1	0.0717712	0.0001	0.0796993	0.0814792	0.0001	0.0001	0.0001	0.158104	0.0001	0.0001	0.0723495	0.312914	0.155447	0.0609694	0.0001	0.0001
			1700001G11Rik-203	1700001G11Rik	---	processed_transcript	ENSMUSG00000085984	1700001G11Rik	havana	7	OTTMUSG00000027824	1	OTTMUST00000068877	1	---	---	processed_transcript	ENSMUST00000153646	havana	1	7	0.0717712	0.0704752	0.0001	0.162858	0.0001	0.0271119	0.0001	0.551512	0.151959	0.0001	0.0723495	0.308003	0.0001	0.0001	0.216011	0.0001
			1700001G17Rik-201	1700001G17Rik	---	TEC	ENSMUSG00000103746	1700001G17Rik	ensembl_havana	1	OTTMUSG00000044989	2	OTTMUST00000118218	2	---	---	TEC	ENSMUST00000191779	havana	NA	1	0.286785	0.422351	0.143621	0.0814792	0.0345737	0.0994354	0.0001	0.109738	0.0587732	0.0561103	0.0001	0.0889238	0.310794	0.0001	0.0001	0.0001
			1700001G17Rik-202	1700001G17Rik	---	TEC	ENSMUSG00000103746	1700001G17Rik	ensembl_havana	1	OTTMUSG00000044989	2	---	---	---	---	TEC	ENSMUST00000191965	ensembl	NA	1	0.000100226	0.0001	0.413774	0.0001	0.0994643	0.286417	0.0001	0.316112	0.169215	0.16154	0.0001	0.256119	0.000100245	0.0001	0.0001	0.0001
			1700001J11Rik-202	1700001J11Rik	---	transcribed_processed_pseudogene	ENSMUSG00000101963	1700001J11Rik	havana	2	OTTMUSG00000044991	2	OTTMUST00000118223	2	---	---	transcribed_processed_pseudogene	ENSMUST00000190330	havana	NA	2	0.0001	0.220685	0.0001	0.10806	0.133938	0.128651	0.150507	0.0001	0.07629	0.145067	0.156468	0.0001	0.0001	0.0001	0.0001	0.0001
			1700001K19Rik-201	1700001K19Rik	CCDS49175	protein_coding	ENSMUSG00000056508	1700001K19Rik	ensembl_havana	6	OTTMUSG00000066278	1	OTTMUST00000161057	1	ENSMUSP00000068238	5	protein_coding	ENSMUST00000070659	ensembl_havana	1	6	0.0001	0.0001	0.0001	0.406996	0.133938	0.0001	0.0001	0.0001	0.0001	0.21755	0.0001	0.0690686	0.0001	0.182708	0.0001	0.0001
			1700001K23Rik-201	1700001K23Rik	---	lincRNA	ENSMUSG00000118314	1700001K23Rik	havana	1	OTTMUSG00000074507	1	OTTMUST00000180854	1	---	---	lincRNA	ENSMUST00000235503	havana	---	1	0.0001	0.492727	0.0001	0.0814792	0.0001	0.0923584	0.577665	0.212924	0.0001	0.0001	0.0001	0.48288	0.0001	0.0001	0.0001	0.0001
			1700001L05Rik-203	1700001L05Rik	---	lincRNA	ENSMUSG00000075511	1700001L05Rik	ensembl_havana	9	OTTMUSG00000042339	2	OTTMUST00000111546	2	---	---	lincRNA	ENSMUST00000178628	havana	1 (assigned to previous version 7)	8	0.430127	0.0001	0.0001	0.21815	0.965558	0.0001	0.0001	0.0001	0.835325	0.0001	0.193687	0.0001	0.0001	0.0001	0.0001	0.0001
			1700003E16Rik-202	1700003E16Rik	---	protein_coding	ENSMUSG00000030030	1700003E16Rik	ensembl_havana	5	OTTMUSG00000057902	1	OTTMUST00000142175	1	ENSMUSP00000145406	1	protein_coding	ENSMUST00000203203	havana	2	1	0.0001	0.42228	0.398096	0.0001	0.0001	0.0001	0.0001	0.0001	0.0001	0.0001	0.289098	0.0001	0.565795	0.243578	0.503892	0.0001
			1700003F12Rik-201	1700003F12Rik	CCDS16933	protein_coding	ENSMUSG00000038523	1700003F12Rik	ensembl_havana	10	OTTMUSG00000015791	1	OTTMUST00000037549	1	ENSMUSP00000035523	4	protein_coding	ENSMUST00000045116	ensembl_havana	1	10	1.21851	1.6891	2.44007	0.934053	2.03795	1.34988	2.23284	3.33435	1.51869	0.507484	0.945133	1.1036	1.45577	1.03488	1.5065	2.70748
			1700003F12Rik-202	1700003F12Rik	---	protein_coding	ENSMUSG00000038523	1700003F12Rik	ensembl_havana	10	OTTMUSG00000015791	1	OTTMUST00000037550	1	ENSMUSP00000105331	3	protein_coding	ENSMUST00000109709	havana	3	3	0.000100898	0.000107047	0.000122117	0.00509042	0.000100002	0.000100802	0.744359	0.000102578	0.607536	0.000100013	0.000100973	0.0001	0.000104363	0.000100014	0.0050725	0.000100004
			1700003G18Rik-203	1700003G18Rik	---	processed_transcript	ENSMUSG00000087621	1700003G18Rik	havana	7	OTTMUSG00000023019	2	OTTMUST00000144296	1	---	---	retained_intron	ENSMUST00000206534	havana	NA	1	0.0001	0.0001	0.0001	0.0001	0.0001	0.0001	0.0001	0.0001	0.379748	0.145067	0.0001	0.0001	0.23312	0.0609694	0.359952	0.0001
			1700003N22Rik-201	1700003N22Rik	---	processed_pseudogene	ENSMUSG00000102463	1700003N22Rik	havana	1	OTTMUSG00000051382	1	OTTMUST00000129919	1	---	---	processed_pseudogene	ENSMUST00000194834	havana	NA	1	0.573469	0.547488	0.578837	0.895271	0.602371	0.192926	0.752133	0.42575	0.303818	0.581788	0.652	0.504689	0.23312	0.487056	0.431922	0.270838
			1700006J14Rik-202	1700006J14Rik	---	antisense	ENSMUSG00000034764	1700006J14Rik	ensembl_havana	15	OTTMUSG00000033203	2	OTTMUST00000083156	1	---	---	antisense	ENSMUST00000159621	havana	3	7	0.0717712	0.126099	0.0796993	0.244238	0.267776	0.0001	0.150507	0.141983	0.0760295	0.0725834	0.144599	0.207006	0.0001	0.304447	0.216011	0.0001
			1700007L15Rik-201	1700007L15Rik	---	bidirectional_promoter_lncRNA	ENSMUSG00000097318	1700007L15Rik	havana	2	OTTMUSG00000071451	1	OTTMUST00000172979	1	---	---	bidirectional_promoter_lncRNA	ENSMUST00000180923	havana	1	1	1.98634	0.994639	0.904662	0.000103341	1.75958	1.42804	1.25922	0.00513312	0.911254	0.699011	0.000100007	1.01023	1.32055	1.03091	0.00706287	1.28611
			1700007L15Rik-202	1700007L15Rik	---	bidirectional_promoter_lncRNA	ENSMUSG00000097318	1700007L15Rik	havana	2	OTTMUSG00000071451	1	OTTMUST00000172978	1	---	---	bidirectional_promoter_lncRNA	ENSMUST00000231849	havana	---	1	0.737366	0.34269	0.209928	0.65113	0.716625	0.05049	0.771465	0.775425	0.0001	0.243473	1.51734	1.19697	0.000100032	0.856241	1.07269	0.000100009
			1700008J07Rik-201	1700008J07Rik	---	antisense	ENSMUSG00000101225	1700008J07Rik	havana	1	OTTMUSG00000045025	1	OTTMUST00000118315	1	---	---	antisense	ENSMUST00000185351	havana	NA	1	4.94107	4.30574	5.01416	4.73064	3.456	5.00014	3.23631	3.26871	7.73965	3.22581	6.19681	4.23866	4.52356	4.8923	7.24354	3.89314
			1700008O03Rik-202	1700008O03Rik	---	protein_coding	ENSMUSG00000008028	1700008O03Rik	ensembl_havana	15	OTTMUSG00000023974	3	OTTMUST00000078952	1	---	---	processed_transcript	ENSMUST00000134535	havana	1	1	0.143442	0.14085	0.159299	0.0001	0.067019	0.0001	0.0753033	0.0001	0.0760295	0.0001	0.0723495	0.275974	0.0001	0.0609694	0.216011	0.0001
			1700009J07Rik-202	1700009J07Rik	---	lincRNA	ENSMUSG00000096573	1700009J07Rik	ensembl_havana	2	OTTMUSG00000045098	1	OTTMUST00000118503	1	---	---	lincRNA	ENSMUST00000185309	havana	1	1	0.0001	0.0001	0.000100771	0.084353	1.10169	0.234837	0.273075	0.0001	0.341068	0.14502	0.361231	0.894569	0.000102167	0.525647	0.287888	0.0001
			1700009J07Rik-203	1700009J07Rik	---	lincRNA	ENSMUSG00000096573	1700009J07Rik	ensembl_havana	2	OTTMUSG00000045098	1	OTTMUST00000118504	1	---	---	lincRNA	ENSMUST00000185513	havana	NA	1	2.58026	1.47798	1.59208	0.681764	1.30759	1.56507	1.75761	0.0001	1.78516	0.000146806	0.000216636	0.760877	1.1652	1.11803	0.000192948	0.0001
			1700010I14Rik-201	1700010I14Rik	CCDS84275	protein_coding	ENSMUSG00000023873	1700010I14Rik	ensembl_havana	13	OTTMUSG00000028081	5	OTTMUST00000069552	1	ENSMUSP00000024650	5	protein_coding	ENSMUST00000024650	havana	1	11	0.0856568	0.000350774	0.00140555	0.000989827	0.000101002	0.0326143	0.551203	0.000199236	0.0126589	0.615082	1.54727	0.307741	1.9992	0.604206	0.0190396	0.715302
			1700010I14Rik-202	1700010I14Rik	---	protein_coding	ENSMUSG00000023873	1700010I14Rik	ensembl_havana	13	OTTMUSG00000028081	5	OTTMUST00000090210	2	ENSMUSP00000156639	1	protein_coding	ENSMUST00000136954	havana	2	2	1.63936	0.438121	0.23594	0.160842	0.000100059	0.000146734	1.39327	0.00023149	0.000104458	0.00229598	0.00185677	0.0278646	0.074049	0.010299	0.000184526	0.0229988
			1700010I14Rik-203	1700010I14Rik	CCDS28385	protein_coding	ENSMUSG00000023873	1700010I14Rik	ensembl_havana	13	OTTMUSG00000028081	5	OTTMUST00000069553	1	ENSMUSP00000118841	1	protein_coding	ENSMUST00000151609	ensembl_havana	1	1	0.910429	1.17869	0.00023445	0.000191638	0.0577605	1.78613	0.0568545	0.0751261	1.83435	0.0634331	1.1125	1.26151	0.205975	0.0623131	1.34295	0.073754
			1700010I14Rik-204	1700010I14Rik	---	protein_coding	ENSMUSG00000023873	1700010I14Rik	ensembl_havana	13	OTTMUSG00000028081	5	OTTMUST00000174375	1	ENSMUSP00000156573	1	protein_coding	ENSMUST00000232775	havana	---	1	0.000536353	0.000112537	0.00136989	0.000965524	0.544709	0.0382973	0.000102079	0.708727	0.000596267	0.000111824	0.0310804	0.000100525	0.00436863	0.000154917	0.00163946	0.000101457
			1700010I14Rik-205	1700010I14Rik	---	protein_coding	ENSMUSG00000023873	1700010I14Rik	ensembl_havana	13	OTTMUSG00000028081	5	OTTMUST00000174374	1	ENSMUSP00000156914	1	nonsense_mediated_decay	ENSMUST00000233654	havana	---	1	0.0163485	0.0018572	0.000347944	0.000268992	0.000100195	0.0073009	0.104763	0.138458	1.03811	0.116894	0.0532776	0.0585257	0.0471106	0.114829	0.0041267	0.135928
			1700010L04Rik-202	1700010L04Rik	---	lincRNA	ENSMUSG00000030636	1700010L04Rik	ensembl_havana	15	OTTMUSG00000042346	2	OTTMUST00000111599	1	---	---	lincRNA	ENSMUST00000178848	havana	1	5	0.0001	0.0704752	0.0796993	0.244238	0.267776	0.0001	0.0753033	0.141983	0.0760295	0.0001	0.0001	0.0001	0.23312	0.121839	0.287981	0.0001
			1700012D14Rik-201	1700012D14Rik	---	processed_transcript	ENSMUSG00000110424	1700012D14Rik	havana	1	OTTMUSG00000060189	1	OTTMUST00000147317	1	---	---	lincRNA	ENSMUST00000209597	havana	3	1	0.0001	0.0704752	0.159299	0.162858	0.535452	0.0643754	0.150507	0.141983	0.379748	0.21755	0.578096	0.207006	0.466141	0.182708	0.0001	0.0001
			1700012D14Rik-203	1700012D14Rik	---	processed_transcript	ENSMUSG00000110424	1700012D14Rik	havana	1	OTTMUSG00000060189	1	OTTMUST00000147320	1	---	---	retained_intron	ENSMUST00000210340	havana	NA	1	16.6995	12.9353	14.328	13.9922	10.7197	14.4527	6.90194	14.9688	33.4059	19.5706	30.8242	12.0544	10.6297	9.61747	19.9539	22.4714
			1700012D14Rik-204	1700012D14Rik	---	processed_transcript	ENSMUSG00000110424	1700012D14Rik	havana	1	OTTMUSG00000060189	1	OTTMUST00000147318	1	---	---	lincRNA	ENSMUST00000210788	havana	3	1	0.215114	0.506613	0.0001	0.0001	0.156383	0.0001	0.317772	0.0001	0.0001	0.0001	0.387784	0.0001	0.0894543	0.0001	0.263534	0.0001
			1700014D04Rik-203	1700014D04Rik	---	protein_coding	ENSMUSG00000051054	1700014D04Rik	ensembl_havana	4	OTTMUSG00000042351	4	OTTMUST00000111614	2	ENSMUSP00000136424	1	protein_coding	ENSMUST00000180139	havana	2 (assigned to previous version 1)	2	1.52108	1.1261	0.211254	1.10121	0.736209	0.450028	0.0001	0.0001	0.59268	0.0725834	1.37284	0.48288	0.23312	0.0001	0.570487	0.0001
			1700015O11Rik-201	1700015O11Rik	---	lincRNA	ENSMUSG00000097671	1700015O11Rik	havana	2	OTTMUSG00000056501	1	OTTMUST00000139550	1	---	---	lincRNA	ENSMUST00000180964	havana	1	2	0.0717712	0.0704752	0.0796993	0.0001	0.067019	0.0001	0.0001	0.0710416	0.0001	0.0725834	0.0001	0.0001	0.0001	0.0001	0.0720703	0.203154
			1700016A09Rik-201	1700016A09Rik	---	TEC	ENSMUSG00000102737	1700016A09Rik	havana	1	OTTMUSG00000043044	1	OTTMUST00000112979	1	---	---	TEC	ENSMUST00000192004	havana	NA	1	0.215114	0.422351	0.557295	0.406996	0.334695	0.192926	0.676929	0.496692	0.151959	0.65245	0.289098	0.620817	0.310794	0.121839	0.863744	1.08305
			1700016B15Rik-201	1700016B15Rik	---	TEC	ENSMUSG00000108979	1700016B15Rik	havana	1	OTTMUSG00000059031	1	OTTMUST00000144810	1	---	---	TEC	ENSMUST00000209027	havana	NA	1	0.358456	0.211226	0.159299	0.325617	1.00388	0.642854	0.526523	0.283867	0.303818	0.290033	0.867095	0.207006	0.466141	0.487056	0.503892	0.74463
			1700017B05Rik-201	1700017B05Rik	CCDS23219	protein_coding	ENSMUSG00000032300	1700017B05Rik	ensembl_havana	7	OTTMUSG00000063140	1	OTTMUST00000153709	1	ENSMUSP00000034846	5	protein_coding	ENSMUST00000034846	ensembl_havana	1	6	542.742	390.779	536.952	519.448	397.489	456.809	389.712	487.039	471.665	401.965	424.318	496.838	485.742	511.699	568.452	583.806
			1700017B05Rik-202	1700017B05Rik	---	protein_coding	ENSMUSG00000032300	1700017B05Rik	ensembl_havana	7	OTTMUSG00000063140	1	OTTMUST00000153712	1	ENSMUSP00000150884	1	protein_coding	ENSMUST00000213199	havana	2	1	254.423	284.545	244.144	291.489	321.134	241.999	261.579	281.078	337.721	363.721	278.15	226.033	327.687	322.361	334.353	195.787
			1700017B05Rik-203	1700017B05Rik	---	protein_coding	ENSMUSG00000032300	1700017B05Rik	ensembl_havana	7	OTTMUSG00000063140	1	OTTMUST00000153711	1	---	---	processed_transcript	ENSMUST00000214583	havana	2	1	0.438459	0.528567	0.572712	0.0001	0.333453	0.224338	0.0001	0.62847	0.0001	0.090056	0.0919809	0.434684	0.0001	0.444033	0.346278	0.756121
			1700017B05Rik-204	1700017B05Rik	---	protein_coding	ENSMUSG00000032300	1700017B05Rik	ensembl_havana	7	OTTMUSG00000063140	1	OTTMUST00000153710	1	ENSMUSP00000150452	1	protein_coding	ENSMUST00000215298	havana	1	1	0.0001	0.0001	0.324925	0.0001	0.0943416	0.248004	0.0001	0.0001	0.0001	0.0001	0.101305	0.285729	0.0001	0.0001	0.28699	0.0001
			1700017B05Rik-206	1700017B05Rik	---	protein_coding	ENSMUSG00000032300	1700017B05Rik	ensembl_havana	7	OTTMUSG00000063140	1	OTTMUST00000153714	1	ENSMUSP00000149643	1	protein_coding	ENSMUST00000217657	havana	3	1	13.4332	12.2866	13.3696	12.3573	12.901	10.2087	11.726	11.0024	15.4736	8.63752	11.6277	8.94175	12.1958	10.9245	14.6718	11.2781
			1700018L02Rik-201	1700018L02Rik	---	antisense	ENSMUSG00000100075	1700018L02Rik	havana	1	OTTMUSG00000045122	1	OTTMUST00000118586	1	---	---	antisense	ENSMUST00000187897	havana	NA	1	2.05807	2.32415	0.825046	1.44858	2.31006	1.35487	1.96832	0.815813	2.61	1.80096	1.90302	1.00765	1.98727	2.13689	1.96836	2.16186
			1700019C18Rik-203	1700019C18Rik	---	lincRNA	ENSMUSG00000113770	1700019C18Rik	havana	1	OTTMUSG00000067249	3	OTTMUST00000162986	1	---	---	lincRNA	ENSMUST00000222085	havana	5	1	0.0001	0.14085	0.0001	0.0001	0.0001	0.385752	0.0001	0.0001	0.0001	0.0725834	0.0723495	0.0001	0.0001	0.0001	0.0001	0.0001
			1700019D03Rik-201	1700019D03Rik	CCDS14949	protein_coding	ENSMUSG00000043629	1700019D03Rik	ensembl_havana	12	OTTMUSG00000021472	2	OTTMUST00000050904	1	ENSMUSP00000055413	4	protein_coding	ENSMUST00000050567	ensembl_havana	1	10	0.606493	0.765624	1.62299	0.393557	0.722512	1.78697	0.272792	1.69834	0.917648	1.05056	0.174754	0.66699	0.75114	1.25023	0.521699	0.0001
			1700019D03Rik-204	1700019D03Rik	CCDS14949	protein_coding	ENSMUSG00000043629	1700019D03Rik	ensembl_havana	12	OTTMUSG00000021472	2	OTTMUST00000121582	1	ENSMUSP00000140273	1	protein_coding	ENSMUST00000186266	havana	3	1	1.14225	0.254941	0.64458	0.0671357	0.000775759	0.599962	0.232667	0.00140497	0.640958	0.486731	0.132027	0.260026	0.183394	0.277761	0.0381168	0.0001
			1700019D03Rik-207	1700019D03Rik	CCDS14949	protein_coding	ENSMUSG00000043629	1700019D03Rik	ensembl_havana	12	OTTMUSG00000021472	2	OTTMUST00000121580	1	ENSMUSP00000139750	1	protein_coding	ENSMUST00000191441	havana	3	1	0.356078	0.0795274	0.200968	0.0209933	0.406683	0.187061	0.0725853	0.000506726	0.199839	0.15177	0.0412184	0.0811123	0.0572279	0.0866399	0.0119489	0.0001
			1700019L13Rik-201	1700019L13Rik	---	antisense	ENSMUSG00000111639	1700019L13Rik	havana	1	OTTMUSG00000062307	2	OTTMUST00000151983	1	---	---	antisense	ENSMUST00000214403	havana	5	1	0.151441	0.0001	0.0001	0.0001	0.736209	0.0001	0.0001	0.141983	0.0001	0.0001	0.0001	0.0001	0.0001	0.0001	0.0001	0.0001
			1700019L13Rik-202	1700019L13Rik	---	antisense	ENSMUSG00000111639	1700019L13Rik	havana	1	OTTMUSG00000062307	2	OTTMUST00000151982	1	---	---	antisense	ENSMUST00000217388	havana	NA	1	0.519737	0.0001	0.0001	0.406996	0.334695	0.0001	0.0001	0.212925	0.38586	0.145067	0.433597	0.138037	0.466141	0.0609694	0.0001	0.0001
			1700020N01Rik-201	1700020N01Rik	---	protein_coding	ENSMUSG00000050844	1700020N01Rik	ensembl_havana	5	OTTMUSG00000045130	1	OTTMUST00000118600	1	ENSMUSP00000054237	4	protein_coding	ENSMUST00000057341	ensembl_havana	1	5	1.21851	1.75948	2.86567	1.46493	1.20464	1.99264	0.0001	1.98647	0.303818	0.290033	0.433597	1.3105	1.63124	1.4001	0.647833	0.0001
			1700021J08Rik-201	1700021J08Rik	---	antisense	ENSMUSG00000086890	1700021J08Rik	havana	1	OTTMUSG00000009785	1	OTTMUST00000022662	1	---	---	antisense	ENSMUST00000138729	havana	1	1	0.0717712	0.142826	0.246176	0.244238	0.870046	0.130549	0.0001	0.0001	0.0001	0.21755	0.0001	0.0001	0.0001	0.372561	0.146188	0.0689876
			1700021N21Rik-201	1700021N21Rik	---	antisense	ENSMUSG00000087343	1700021N21Rik	havana	1	OTTMUSG00000010833	1	OTTMUST00000025335	1	---	---	antisense	ENSMUST00000131110	havana	1	1	0.0001	0.0001	0.0001	0.0001	0.133938	0.0001	0.0001	0.0001	0.303818	0.0001	0.0001	0.0001	0.0001	0.304447	0.0001	0.0001
			1700022I11Rik-201	1700022I11Rik	CCDS51160	protein_coding	ENSMUSG00000028451	1700022I11Rik	ensembl_havana	12	OTTMUSG00000006689	4	OTTMUST00000015335	3	ENSMUSP00000030163	5	protein_coding	ENSMUST00000030163	ensembl_havana	1	11	0.0001	0.0001	0.0001	0.0001	0.0001	0.964231	0.0001	0.0001	0.0001	0.0001	0.0001	0.0001	0.0001	0.0001	0.182945	0.0001
			1700022I11Rik-202	1700022I11Rik	---	protein_coding	ENSMUSG00000028451	1700022I11Rik	ensembl_havana	12	OTTMUSG00000006689	4	OTTMUST00000064933	2	ENSMUSP00000116415	1	nonsense_mediated_decay	ENSMUST00000139127	havana	2	2	2.67907	3.68273	3.63151	3.48321	3.50286	1.39654	3.55388	2.68744	2.53484	3.16936	2.83414	2.68478	2.01666	2.7891	3.61769	2.07091
			1700022N22Rik-201	1700022N22Rik	---	antisense	ENSMUSG00000097523	1700022N22Rik	havana	2	OTTMUSG00000073232	3	OTTMUST00000177422	2	---	---	antisense	ENSMUST00000180932	havana	1 (assigned to previous version 1)	2	0.223557	0.122725	0.586912	0.0001	0.267776	0.0001	0.69808	0.212925	0.683466	1.15388	0.144599	0.551849	0.0777735	0.121839	0.15667	0.0001
			1700022N22Rik-202	1700022N22Rik	---	antisense	ENSMUSG00000097523	1700022N22Rik	havana	2	OTTMUSG00000073232	3	OTTMUST00000177423	1	---	---	antisense	ENSMUST00000235322	havana	---	1	0.0001	0.0001	0.16302	0.112296	0.210643	0.195745	0.000100002	0.17494	0.000100001	0.116045	0.100818	0.308435	0.0001	0.0001	0.68097	0.0001
			1700022N22Rik-203	1700022N22Rik	---	antisense	ENSMUSG00000097523	1700022N22Rik	havana	2	OTTMUSG00000073232	3	OTTMUST00000177424	1	---	---	antisense	ENSMUST00000235528	havana	---	1	0.134999	0.158976	0.111311	0.0001	0.0001	0.0001	0.279762	0.0001	0.0001	0.216408	0.0723495	0.0001	0.0001	0.0001	0.0001	0.0001
			1700023B13Rik-201	1700023B13Rik	---	TEC	ENSMUSG00000117050	1700023B13Rik	havana	1	OTTMUSG00000072606	1	OTTMUST00000175747	1	---	---	TEC	ENSMUST00000233069	havana	---	1	0.215114	0.536177	0.0001	0.0001	0.535452	0.0001	0.0001	0.496692	0.151959	0.724934	0.216849	0.138037	0.388467	0.0001	0.144041	0.0001
			1700023H06Rik-201	1700023H06Rik	---	processed_transcript	ENSMUSG00000089827	1700023H06Rik	havana	1	OTTMUSG00000034706	1	OTTMUST00000088134	1	---	---	processed_transcript	ENSMUST00000161006	havana	1	1	2.22191	2.74473	2.22888	1.9532	3.94832	2.50684	1.27856	2.41212	0.835325	4.3491	3.10683	2.00019	2.48565	1.46097	1.15162	0.203154
			1700025G04Rik-201	1700025G04Rik	CCDS35737	protein_coding	ENSMUSG00000032666	1700025G04Rik	ensembl_havana	16	OTTMUSG00000029402	3	OTTMUST00000072865	3	ENSMUSP00000036406	7	protein_coding	ENSMUST00000044581	ensembl_havana	1	13	2.15538	2.90464	0.610624	1.97879	0.712086	0.0764736	1.35628	0.736293	1.48791	4.54663	1.20568	1.03582	1.19279	1.48511	3.91059	13.0937
			1700025G04Rik-202	1700025G04Rik	---	protein_coding	ENSMUSG00000032666	1700025G04Rik	ensembl_havana	16	OTTMUSG00000029402	3	OTTMUST00000126477	1	ENSMUSP00000113971	2	nonsense_mediated_decay	ENSMUST00000121533	havana	1	2	0.233826	0.521098	0.265165	0.809875	1.38547	0.499594	0.655817	0.00082427	0.00862048	0.158881	0.574648	0.0220866	0.456531	0.592457	0.341137	0.0001
			1700025G04Rik-203	1700025G04Rik	---	protein_coding	ENSMUSG00000032666	1700025G04Rik	ensembl_havana	16	OTTMUSG00000029402	3	OTTMUST00000072866	1	---	---	retained_intron	ENSMUST00000128433	havana	3	7	0.824475	0.55651	0.0001	1.4093	0.641413	0.0669864	1.20665	0.427791	0.31865	0.123093	0.893598	0.39073	0.75886	0.841916	0.537654	0.0372894
			1700025G04Rik-204	1700025G04Rik	---	protein_coding	ENSMUSG00000032666	1700025G04Rik	ensembl_havana	16	OTTMUSG00000029402	3	OTTMUST00000126476	1	ENSMUSP00000140950	1	nonsense_mediated_decay	ENSMUST00000187603	havana	1	6	0.0119242	0.0295402	0.000102763	0.44105	0.272783	0.0001	1.51946	0.112442	0.387172	0.0281776	0.866703	0.000103837	0.000101633	0.185254	0.176968	0.0001
			1700025N23Rik-201	1700025N23Rik	---	antisense	ENSMUSG00000100121	1700025N23Rik	havana	1	OTTMUSG00000045163	1	OTTMUST00000118680	1	---	---	antisense	ENSMUST00000186189	havana	1	1	0.645141	0.351976	0.0001	0.162858	0.067019	0.771405	0.376116	0.141983	0.379748	0.0001	0.939344	0.275974	0.0001	0.547925	0.287981	0.879999
			1700027A07Rik-201	1700027A07Rik	---	antisense	ENSMUSG00000084864	1700027A07Rik	havana	1	OTTMUSG00000021020	1	OTTMUST00000049697	1	---	---	antisense	ENSMUST00000150472	havana	1	1	0.0001	0.0704752	0.0796993	0.0001	0.133938	0.0001	0.0001	0.0001	0.0001	0.435	0.0001	0.0690686	0.0001	0.0001	0.0720703	0.0001
			1700028E10Rik-201	1700028E10Rik	---	processed_transcript	ENSMUSG00000097321	1700028E10Rik	havana	5	OTTMUSG00000046068	2	OTTMUST00000120287	1	---	---	lincRNA	ENSMUST00000181114	havana	1	5	0.0001	0.0918352	0.0001	0.0001	0.0001	0.0671294	0.0001	0.0001	0.0001	1.09622	0.0001	0.0001	0.0001	0.136008	0.0001	3.65507
			1700028E10Rik-202	1700028E10Rik	---	processed_transcript	ENSMUSG00000097321	1700028E10Rik	havana	5	OTTMUSG00000046068	2	OTTMUST00000120286	2	---	---	retained_intron	ENSMUST00000181555	havana	1	3	0.374624	0.925551	1.27369	2.27872	3.40969	4.49662	0.0001	1.84458	0.987184	7.99864	1.80634	0.344943	1.70892	3.27288	0.575862	0.0001
			1700028E10Rik-203	1700028E10Rik	---	processed_transcript	ENSMUSG00000097321	1700028E10Rik	havana	5	OTTMUSG00000046068	2	OTTMUST00000137546	1	---	---	lincRNA	ENSMUST00000201142	havana	1	3	1.0035	3.23736	0.472642	0.121931	1.49931	0.964231	0.0001	0.212511	1.36683	0.724934	0.722595	1.17257	1.08753	0.729086	0.863744	0.0001
			1700028J19Rik-202	1700028J19Rik	---	protein_coding	ENSMUSG00000038782	1700028J19Rik	ensembl_havana	7	OTTMUSG00000058323	4	OTTMUST00000143210	2	ENSMUSP00000145781	1	protein_coding	ENSMUST00000206366	havana	1	1	0.0184538	0.000757338	0.0001	0.0001	0.0662753	0.254344	0.0001	0.0102344	0.225463	0.0001	0.172346	0.204706	0.346665	0.271688	0.0477323	0.0001
			1700028J19Rik-203	1700028J19Rik	---	protein_coding	ENSMUSG00000038782	1700028J19Rik	ensembl_havana	7	OTTMUSG00000058323	4	OTTMUST00000143211	3	ENSMUSP00000145629	1	protein_coding	ENSMUST00000206686	havana	1	1	0.555116	0.389837	0.0001	0.155971	0.000812192	0.00283623	0.0001	0.000209068	0.0025254	0.0001	0.620261	0.00230201	0.0038298	0.00302289	0.0304526	0.0001
			1700028J19Rik-206	1700028J19Rik	---	protein_coding	ENSMUSG00000038782	1700028J19Rik	ensembl_havana	7	OTTMUSG00000058323	4	OTTMUST00000177385	1	ENSMUSP00000158557	1	protein_coding	ENSMUST00000237383	havana	---	1	0.0001	0.524583	0.0001	0.000702253	0.000102752	0.000110572	0.0001	0.34456	0.0001	0.0001	0.00240458	0.000108508	0.42639	0.334165	1.07242	0.0001
			1700028K03Rik-203	1700028K03Rik	---	protein_coding	ENSMUSG00000089798	1700028K03Rik	ensembl_havana	10	OTTMUSG00000023575	3	OTTMUST00000057592	1	---	---	retained_intron	ENSMUST00000162591	havana	1	1	0.0001	0.703852	0.0001	0.0001	0.0001	0.0643754	0.0001	0.334587	0.303818	0.507484	0.0723495	1.3105	0.0001	1.46097	0.0001	0.0001
			1700028N14Rik-201	1700028N14Rik	---	processed_transcript	ENSMUSG00000078635	1700028N14Rik	havana	3	OTTMUSG00000003048	1	OTTMUST00000006258	1	---	---	processed_transcript	ENSMUST00000139621	havana	1	1	0.358456	0.281601	0.159299	0.488375	0.468533	0.0643754	0.45132	0.212925	0.151959	0.362517	0.794845	0.344943	0.155447	0.121839	0.287981	0.135469
			1700029I15Rik-203	1700029I15Rik	---	protein_coding	ENSMUSG00000044916	1700029I15Rik	ensembl_havana	10	OTTMUSG00000014472	2	OTTMUST00000118723	1	---	---	retained_intron	ENSMUST00000189714	havana	NA	1	0.860154	0.563102	0.0001	0.569754	0.334695	1.22133	0.0001	0.354808	0.227889	0.507484	1.01159	0.689786	0.0001	0.852272	1.72739	0.0001
			1700029J07Rik-201	1700029J07Rik	CCDS22283	protein_coding	ENSMUSG00000071103	1700029J07Rik	ensembl_havana	10	OTTMUSG00000027155	2	OTTMUST00000067170	1	ENSMUSP00000092961	1	protein_coding	ENSMUST00000095323	ensembl_havana	1	7	2.57379	1.84668	1.89193	0.0814792	1.69144	2.37829	1.05295	0.663235	0.455677	1.66722	2.64815	1.07617	0.93216	2.2764	2.93168	2.16601
			1700029J07Rik-203	1700029J07Rik	---	protein_coding	ENSMUSG00000071103	1700029J07Rik	ensembl_havana	10	OTTMUSG00000027155	2	OTTMUST00000182167	1	ENSMUSP00000159248	1	nonsense_mediated_decay	ENSMUST00000239252	havana	---	1	0.149917	0.194406	0.337048	0.0001	0.316327	0.0001	0.0001	0.188265	0.0001	0.0001	0.242029	0.0964998	0.000100003	0.280315	0.523098	0.0677846
			1700030C10Rik-201	1700030C10Rik	---	transcribed_unprocessed_pseudogene	ENSMUSG00000091071	1700030C10Rik	ensembl_havana	2	OTTMUSG00000045193	1	OTTMUST00000118740	1	---	---	processed_transcript	ENSMUST00000110971	ensembl_havana	NA	2	0.950398	2.19938	0.173724	3.46266	1.94817	0.749106	0.0001	2.57051	1.88279	1.30964	3.76872	1.27818	2.63352	0.501307	1.77771	7.53316
			1700030C10Rik-203	1700030C10Rik	---	processed_transcript	ENSMUSG00000099759	1700030C10Rik	havana	1	OTTMUSG00000045191	1	OTTMUST00000118738	1	---	---	processed_transcript	ENSMUST00000189625	havana	1	1	2.84837	1.17883	2.05526	2.15271	2.13409	1.82211	0.0001	2.18278	3.96398	1.44493	2.44494	1.48076	1.17268	1.32498	1.60509	11.8248
			1700030J22Rik-201	1700030J22Rik	CCDS22695	protein_coding	ENSMUSG00000031847	1700030J22Rik	ensembl_havana	8	OTTMUSG00000061720	1	OTTMUST00000150624	1	ENSMUSP00000070601	5	protein_coding	ENSMUST00000070577	ensembl_havana	1	6	1.85606	1.33224	1.51249	2.19673	0.0001	5.2063	3.00822	0.496692	0.652131	1.21072	0.719694	0.687016	1.94194	2.09314	0.0001	0.0001
			1700030J22Rik-202	1700030J22Rik	CCDS22695	protein_coding	ENSMUSG00000031847	1700030J22Rik	ensembl_havana	8	OTTMUSG00000061720	1	OTTMUST00000150625	1	ENSMUSP00000148789	1	protein_coding	ENSMUST00000213068	havana	1	1	0.509292	0.00508824	0.0001	0.000702864	0.401614	0.000207455	0.000106462	0.0001	0.942589	0.746533	1.15899	0.554618	0.000100026	0.220097	0.791773	0.0001
			1700030K09Rik-201	1700030K09Rik	CCDS22414	protein_coding	ENSMUSG00000052794	1700030K09Rik	ensembl_havana	13	OTTMUSG00000031775	1	OTTMUST00000078727	1	ENSMUSP00000063244	6	protein_coding	ENSMUST00000064853	ensembl_havana	1	12	6.99548	13.9202	14.7172	10.8266	4.47425	9.48404	4.74277	9.4821	9.53672	6.88679	7.91217	15.9967	5.91122	15.6792	12.9249	18.3334
			1700030K09Rik-202	1700030K09Rik	---	protein_coding	ENSMUSG00000052794	1700030K09Rik	ensembl_havana	13	OTTMUSG00000031775	1	OTTMUST00000078728	1	ENSMUSP00000113279	1	protein_coding	ENSMUST00000121902	havana	5	1	0.000101066	0.00261088	0.00412722	0.168637	0.000102558	0.376148	0.0733847	0.000585868	0.670143	0.0236867	0.000170094	0.0294071	1.637	0.0259761	0.0028151	0.000509118
			1700034I23Rik-201	1700034I23Rik	---	protein_coding	ENSMUSG00000074619	1700034I23Rik	ensembl_havana	5	OTTMUSG00000042556	2	OTTMUST00000112197	2	ENSMUSP00000141045	1	protein_coding	ENSMUST00000099123	ensembl_havana	NA	4	0.430127	0.774227	0.0001	1.05803	0.936965	0.0001	0.0753033	0.0001	0.0001	0.0001	1.7858	0.0690686	0.0001	0.0001	0.26692	5.34718
			1700034P13Rik-201	1700034P13Rik	---	antisense	ENSMUSG00000097893	1700034P13Rik	havana	8	OTTMUSG00000045232	2	OTTMUST00000118827	1	---	---	antisense	ENSMUST00000181358	havana	1	7	0.0334761	0.00157583	0.0345704	0.907092	0.000374646	0.000100159	0.899153	0.00287312	0.504919	0.0124374	0.0169231	0.000291199	0.0033308	0.00302693	0.0596755	0.000688203
			1700034P13Rik-202	1700034P13Rik	---	antisense	ENSMUSG00000097893	1700034P13Rik	havana	8	OTTMUSG00000045232	2	OTTMUST00000118826	1	---	---	antisense	ENSMUST00000181821	havana	1	7	0.907192	1.45638	0.549693	0.639397	1.85751	0.266276	0.51623	2.23912	1.23432	1.97501	1.04806	0.721034	1.11861	2.15386	1.46136	0.890367
			1700037C18Rik-201	1700037C18Rik	---	protein_coding	ENSMUSG00000005983	1700037C18Rik	ensembl_havana	15	OTTMUSG00000025498	5	OTTMUST00000062761	1	ENSMUSP00000006139	1	nonsense_mediated_decay	ENSMUST00000006139	havana	2	7	0.0001	0.436931	0.0001	0.0287211	0.0001	0.000189222	0.0001	0.0527559	0.000125271	0.000282021	0.00113157	0.0623967	0.177446	0.0106526	0.054947	0.0001
			1700037C18Rik-202	1700037C18Rik	CCDS49746	protein_coding	ENSMUSG00000005983	1700037C18Rik	ensembl_havana	15	OTTMUSG00000025498	5	OTTMUST00000062760	1	ENSMUSP00000111525	1	protein_coding	ENSMUST00000115859	ensembl_havana	1	7	6.72526	4.95838	5.61363	5.65823	8.89046	8.88208	4.91448	11.1436	4.30365	9.08004	3.43366	5.98577	6.82131	4.12484	7.20848	4.35126
			1700037C18Rik-205	1700037C18Rik	---	protein_coding	ENSMUSG00000005983	1700037C18Rik	ensembl_havana	15	OTTMUSG00000025498	5	OTTMUST00000111027	1	ENSMUSP00000135766	1	protein_coding	ENSMUST00000177323	havana	5	7	1.13777	0.599934	1.98968	0.576412	0.0333397	0.000100001	1.86283	0.272379	0.0001	0.0001	0.192445	0.784804	0.252037	0.164642	0.000100133	0.0715189
			1700037C18Rik-206	1700037C18Rik	---	protein_coding	ENSMUSG00000005983	1700037C18Rik	ensembl_havana	15	OTTMUSG00000025498	5	OTTMUST00000111026	1	---	---	processed_transcript	ENSMUST00000177519	havana	2	1	0.0001	0.309701	0.168106	0.488703	0.358161	0.294043	0.087543	0.573013	0.184743	0.430541	0.399906	0.131819	0.578617	0.257326	0.642266	0.0001
			1700037H04Rik-201	1700037H04Rik	CCDS79849	protein_coding	ENSMUSG00000027327	1700037H04Rik	ensembl_havana	16	OTTMUSG00000015728	23	OTTMUST00000037362	1	ENSMUSP00000028800	5	protein_coding	ENSMUST00000028800	havana	1	11	0.319369	0.582503	0.647215	1.60092	1.23359	1.57704	1.22063	1.13501	1.06266	0.717682	1.25008	0.531947	0.411724	0.351605	0.00521659	0.836859
			1700037H04Rik-202	1700037H04Rik	CCDS16756	protein_coding	ENSMUSG00000027327	1700037H04Rik	ensembl_havana	16	OTTMUSG00000015728	23	OTTMUST00000037361	1	ENSMUSP00000099477	3	protein_coding	ENSMUST00000103188	ensembl_havana	1	9	4.16657	8.14704	5.1513	8.76383	7.5576	9.38907	5.79885	5.20359	4.13093	5.2372	3.73977	4.90902	5.02416	3.47607	3.6253	6.85095
			1700037H04Rik-204	1700037H04Rik	---	protein_coding	ENSMUSG00000027327	1700037H04Rik	ensembl_havana	16	OTTMUSG00000015728	23	OTTMUST00000037364	1	---	---	retained_intron	ENSMUST00000136838	havana	1	7	0.603021	0.0001	0.0001	0.0001	0.376998	0.111905	0.275536	0.300023	1.18225	1.23629	0.0001	0.0001	0.0001	0.512371	0.0001	0.0001
			1700037H04Rik-207	1700037H04Rik	---	protein_coding	ENSMUSG00000027327	1700037H04Rik	ensembl_havana	16	OTTMUSG00000015728	23	OTTMUST00000037363	2	ENSMUSP00000138853	1	nonsense_mediated_decay	ENSMUST00000184535	havana	1	7	0.000100457	1.05292	0.49012	0.458978	0.000112532	0.363403	0.000102347	0.000100879	0.22998	1.28977	0.356921	0.490629	0.622941	0.542391	0.253551	0.231587
			1700040D17Rik-201	1700040D17Rik	---	lincRNA	ENSMUSG00000097515	1700040D17Rik	havana	2	OTTMUSG00000052039	1	OTTMUST00000130872	1	---	---	lincRNA	ENSMUST00000181305	havana	1	2	0.0001	0.14085	1.03489	0.244238	0.0001	0.0001	0.827336	0.0001	0.455677	0.435	0.216849	0.275974	0.466141	0.304447	0.216011	0.0001
			1700041G16Rik-202	1700041G16Rik	---	lincRNA	ENSMUSG00000054822	1700041G16Rik	ensembl_havana	5	OTTMUSG00000045222	1	OTTMUST00000118812	1	---	---	lincRNA	ENSMUST00000186344	havana	1	1	1.1485	2.25447	1.16926	1.41246	1.73999	1.34827	0.0753033	1.42093	1.67055	2.1734	1.08384	0.551849	2.28179	0.791121	0.576705	0.0001
			1700048M11Rik-201	1700048M11Rik	---	antisense	ENSMUSG00000085637	1700048M11Rik	havana	2	OTTMUSG00000028549	2	OTTMUST00000070753	2	---	---	antisense	ENSMUST00000132861	havana	1	2	0.0001	0.211226	0.238898	0.244238	0.200857	0.0643754	0.0001	0.0001	0.0001	0.362517	0.0001	0.0001	0.0001	0.487056	0.0001	0.270838
			1700048O20Rik-201	1700048O20Rik	---	lincRNA	ENSMUSG00000043773	1700048O20Rik	ensembl_havana	5	OTTMUSG00000062698	1	---	---	---	---	lincRNA	ENSMUST00000063103	ensembl	1	4	0.0001	0.0001	0.0001	0.813254	0.0001	0.192775	0.300677	0.212758	0.30358	0.0001	0.0001	0.0001	0.0001	0.0001	0.229398	0.0001
			1700048O20Rik-203	1700048O20Rik	---	lincRNA	ENSMUSG00000043773	1700048O20Rik	ensembl_havana	5	OTTMUSG00000062698	1	OTTMUST00000152711	1	---	---	lincRNA	ENSMUST00000215356	havana	1	1	0.215114	0.351976	0.0001	0.0001	0.067019	0.0001	0.0001	0.0001	0.0001	0.0001	0.0723495	0.0690686	0.0001	0.182708	0.274415	0.0001
			1700051K13Rik-201	1700051K13Rik	---	TEC	ENSMUSG00000108263	1700051K13Rik	havana	1	OTTMUSG00000057004	1	OTTMUST00000140476	1	---	---	TEC	ENSMUST00000204426	havana	NA	1	0.143442	0.0001	0.0001	0.162858	0.0001	0.0643754	0.0001	0.0001	0.0001	0.0001	0.0001	0.207006	0.0001	0.0001	0.144041	0.0001
			1700052K11Rik-201	1700052K11Rik	---	antisense	ENSMUSG00000099681	1700052K11Rik	havana	1	OTTMUSG00000045238	1	OTTMUST00000118840	1	---	---	antisense	ENSMUST00000190120	havana	NA	1	5.16043	9.28963	4.29846	7.73112	7.69578	13.1766	4.13628	5.74637	13.8867	9.04546	8.1643	5.92751	6.27816	9.72707	7.10261	9.47594
			1700055D18Rik-201	1700055D18Rik	---	antisense	ENSMUSG00000070997	1700055D18Rik	ensembl_havana	4	OTTMUSG00000045241	1	---	---	---	---	antisense	ENSMUST00000095105	ensembl	NA	1	0.941383	1.1261	0.159299	0.175977	0.334695	0.707129	0.0001	0.223402	0.0001	1.50103	0.361348	1.27229	0.155447	0.756121	1.17329	0.0001
			1700055D18Rik-202	1700055D18Rik	---	antisense	ENSMUSG00000070997	1700055D18Rik	ensembl_havana	4	OTTMUSG00000045241	1	OTTMUST00000118844	1	---	---	antisense	ENSMUST00000186030	havana	NA	1	0.147288	0.0001	0.0001	0.161876	0.0001	0.0001	0.0001	0.143383	0.0905663	2.28366	0.0001	0.254028	0.0001	0.805411	0.630971	0.0001
			1700056E22Rik-201	1700056E22Rik	CCDS56665	protein_coding	ENSMUSG00000044854	1700056E22Rik	ensembl_havana	7	OTTMUSG00000045249	1	---	---	ENSMUSP00000055787	5	protein_coding	ENSMUST00000050306	ensembl	NA	7	0.286784	0.211225	0.0001	0.311712	0.0001	0.0643753	0.0001	0.0001	0.0001	0.277649	0.144599	0.138037	0.0001	0.0001	0.0001	0.0001
			1700056E22Rik-202	1700056E22Rik	---	protein_coding	ENSMUSG00000044854	1700056E22Rik	ensembl_havana	7	OTTMUSG00000045249	1	OTTMUST00000118854	1	---	---	antisense	ENSMUST00000193919	havana	NA	1	0.00010042	0.000100309	0.0001	0.339521	0.0001	0.000100094	0.0001	0.0001	0.0001	0.302418	0.000100212	0.000100202	0.0001	0.0001	0.216011	0.0001
			1700056N10Rik-201	1700056N10Rik	---	lincRNA	ENSMUSG00000084792	1700056N10Rik	havana	1	OTTMUSG00000020301	1	OTTMUST00000048175	1	---	---	lincRNA	ENSMUST00000141875	havana	1	1	1.36185	1.33723	1.19409	2.76699	1.00388	0.642854	0.0001	0.567633	1.97427	0.724934	0.794845	0.96566	0.388467	0.974011	0.503892	1.55685
			1700058P15Rik-201	1700058P15Rik	---	antisense	ENSMUSG00000089636	1700058P15Rik	havana	1	OTTMUSG00000024628	1	OTTMUST00000060548	1	---	---	antisense	ENSMUST00000159981	havana	1	1	0.0001	0.0001	0.0001	0.0001	0.0001	0.0001	0.0001	0.0710416	0.0760295	0.0001	0.0001	0.138037	0.0001	0.304447	0.0720703	0.0001
			1700060J05Rik-201	1700060J05Rik	---	antisense	ENSMUSG00000084970	1700060J05Rik	havana	1	OTTMUSG00000007069	1	OTTMUST00000016360	1	---	---	antisense	ENSMUST00000138377	havana	1	1	0.143442	0.211226	0.0001	0.406996	0.0001	0.0001	0.0001	0.0001	0.0001	0.0001	0.0001	0.0001	0.0001	0.0001	0.0001	0.0001
			1700061E18Rik-201	1700061E18Rik	---	antisense	ENSMUSG00000085759	1700061E18Rik	havana	1	OTTMUSG00000029810	1	OTTMUST00000073997	1	---	---	antisense	ENSMUST00000154159	havana	1	1	0.0001	0.0704752	0.0001	0.162858	0.0001	0.192926	0.0001	0.0001	0.227889	0.145067	0.144599	0.0690686	0.466141	0.0609694	0.0720703	0.0001
			1700063J08Rik-201	1700063J08Rik	---	bidirectional_promoter_lncRNA	ENSMUSG00000117080	1700063J08Rik	havana	1	OTTMUSG00000072547	1	OTTMUST00000175540	1	---	---	bidirectional_promoter_lncRNA	ENSMUST00000233094	havana	---	1	0.0717712	0.211226	0.0001	0.0814792	0.200857	0.0643754	0.0001	0.212925	0.531607	0.579967	0.0723495	0.0001	0.0001	0.121839	0.287981	1.01537
			1700064M15Rik-201	1700064M15Rik	---	lincRNA	ENSMUSG00000100211	1700064M15Rik	havana	1	OTTMUSG00000045262	1	OTTMUST00000118883	1	---	---	lincRNA	ENSMUST00000185726	havana	1	1	0.0001	0.0001	0.0001	0.0001	0.0001	0.0001	0.0001	0.567633	0.0760295	0.0001	0.0001	0.275974	0.0001	0.0001	0.0001	0.0001
			1700065D16Rik-201	1700065D16Rik	---	antisense	ENSMUSG00000096655	1700065D16Rik	ensembl_havana	2	OTTMUSG00000045263	1	---	---	---	---	antisense	ENSMUST00000178038	ensembl	NA	1	0.114058	0.00158601	0.0001	0.0001	0.0001	0.0001	0.0001	0.491258	0.310883	0.0069287	0.139875	0.197541	0.0001	0.388427	0.489909	0.000100006
			1700065D16Rik-202	1700065D16Rik	---	antisense	ENSMUSG00000096655	1700065D16Rik	ensembl_havana	2	OTTMUSG00000045263	1	OTTMUST00000118885	1	---	---	antisense	ENSMUST00000188975	havana	3	1	0.0001	0.0001	0.105868	0.0001	0.206825	0.0717079	0.0001	0.000100013	0.0001	0.000100026	0.165811	0.0001	0.0001	0.000100188	0.0778123	0.0935885
			1700066B19Rik-201	1700066B19Rik	CCDS50252	protein_coding	ENSMUSG00000073598	1700066B19Rik	ensembl_havana	3	OTTMUSG00000033149	1	OTTMUST00000082903	1	ENSMUSP00000095222	2	protein_coding	ENSMUST00000097617	ensembl_havana	1	2	1.0035	2.81511	1.27369	1.5463	1.4054	1.67126	1.05295	1.77364	3.03728	2.10212	2.09534	2.55194	2.71867	1.33923	2.15921	5.07644
			1700066B19Rik-202	1700066B19Rik	---	protein_coding	ENSMUSG00000073598	1700066B19Rik	ensembl_havana	3	OTTMUSG00000033149	1	OTTMUST00000082904	1	---	---	processed_transcript	ENSMUST00000143778	havana	1	1	0.0001	0.0001	0.0001	0.244238	0.334695	0.128651	0.0001	0.141983	0.0001	0.435	0.0001	0.207006	0.0001	0.0609694	0.0001	0.203154
			1700066M21Rik-201	1700066M21Rik	CCDS48264	protein_coding	ENSMUSG00000038323	1700066M21Rik	ensembl_havana	3	OTTMUSG00000047047	1	OTTMUST00000121825	1	ENSMUSP00000040240	2	protein_coding	ENSMUST00000042734	ensembl_havana	1	2	14.6705	15.6179	18.375	17.1398	13.5832	16.5831	25.7007	22.2258	28.8533	15.5572	18.3755	15.9293	10.5347	11.5044	20.2957	15.3632
			1700067K01Rik-201	1700067K01Rik	---	protein_coding	ENSMUSG00000046408	1700067K01Rik	ensembl_havana	15	OTTMUSG00000028911	5	OTTMUST00000071646	4	ENSMUSP00000062468	8	protein_coding	ENSMUST00000060357	ensembl_havana	1 (assigned to previous version 13)	14	0.0001	0.000197955	0.0001	0.0814792	0.200857	0.385752	0.0001	0.212925	0.283036	0.000146582	0.144599	0.000144323	0.0777735	0.365317	0.216011	0.167251
			1700067K01Rik-202	1700067K01Rik	---	protein_coding	ENSMUSG00000046408	1700067K01Rik	ensembl_havana	15	OTTMUSG00000028911	5	OTTMUST00000071647	2	---	---	retained_intron	ENSMUST00000140120	havana	3	2	0.573469	1.05573	0.636894	0.488375	1.20464	1.47843	0.676929	1.41893	2.12613	1.52225	1.01159	0.96566	0.543814	2.61749	3.59862	2.09832
			1700067K01Rik-203	1700067K01Rik	---	protein_coding	ENSMUSG00000046408	1700067K01Rik	ensembl_havana	15	OTTMUSG00000028911	5	OTTMUST00000096909	2	ENSMUSP00000134486	2	nonsense_mediated_decay	ENSMUST00000174570	havana	1 (assigned to previous version 7)	8	0.143442	0.0001	0.398096	0.0001	0.0001	0.0001	0.0001	0.0001	0.0968114	0.00565027	0.0001	0.00538113	0.0001	0.121839	0.0001	0.171372
			1700069B07Rik-202	1700069B07Rik	---	antisense	ENSMUSG00000053081	1700069B07Rik	ensembl_havana	3	OTTMUSG00000045303	1	OTTMUST00000118967	1	---	---	antisense	ENSMUST00000191155	havana	NA	1	0.357458	0.0001	0.238898	0.0001	0.334695	0.0001	0.000217364	0.0001	0.000218498	0.0001	0.578096	0.0001	0.000221219	0.0001	0.000324638	0.0001
			1700071M16Rik-203	1700071M16Rik	---	antisense	ENSMUSG00000090307	1700071M16Rik	havana	7	OTTMUSG00000036741	1	OTTMUST00000094242	1	---	---	antisense	ENSMUST00000169733	havana	1	7	0.0001	0.0001	0.0001	1.17258	0.0001	0.0001	0.0001	0.0001	0.0001	0.0001	0.0001	0.0001	0.0001	0.0001	0.0001	1.62158
			1700084C06Rik-201	1700084C06Rik	---	antisense	ENSMUSG00000086016	1700084C06Rik	ensembl_havana	1	OTTMUSG00000033569	1	OTTMUST00000084533	1	---	---	antisense	ENSMUST00000135674	ensembl_havana	1	1	0.60256	0.558093	0.214354	0.88463	0.000104541	0.471503	1.08269	0.000100322	0.0001	0.550894	0.214177	0.511797	0.287964	0.561072	0.459396	0.585348
			1700084E18Rik-201	1700084E18Rik	---	antisense	ENSMUSG00000100747	1700084E18Rik	ensembl_havana	4	OTTMUSG00000045314	1	OTTMUST00000119001	1	---	---	antisense	ENSMUST00000187343	havana	NA	1	0.573469	0.844599	0.0001	0.332349	0.200857	0.385752	0.0001	0.780458	0.0001	0.14807	0.147592	0.136532	0.0001	0.608794	0.0001	0.0001
			1700084E18Rik-202	1700084E18Rik	---	antisense	ENSMUSG00000100747	1700084E18Rik	ensembl_havana	4	OTTMUSG00000045314	1	---	---	---	---	pseudogene	ENSMUST00000205624	ensembl	NA	1	0.000100018	0.000104144	0.238898	0.0747466	0.0001	0.0001	0.0001	0.0001	0.0001	0.142064	0.213855	0.00160535	0.0001	0.0001	0.287981	0.0001
			1700086O06Rik-201	1700086O06Rik	---	lincRNA	ENSMUSG00000097080	1700086O06Rik	havana	8	OTTMUSG00000073426	1	OTTMUST00000178196	1	---	---	lincRNA	ENSMUST00000181757	havana	1	7	0.144683	0.795847	0.206043	0.0001	0.210378	0.0708648	0.948592	0.638575	0.025157	0.0001	0.238003	0.0842173	0.0001	0.447465	0.168747	0.203154
			1700086O06Rik-202	1700086O06Rik	---	lincRNA	ENSMUSG00000097080	1700086O06Rik	havana	8	OTTMUSG00000073426	1	OTTMUST00000178197	1	---	---	lincRNA	ENSMUST00000181871	havana	1 (assigned to previous version 1)	2	0.000100016	0.406692	0.192153	0.291692	0.551277	0.66073	0.114867	0.58498	0.272168	0.21688	0.709449	0.397298	0.278413	0.00020067	0.948954	0.914213
			1700086O06Rik-204	1700086O06Rik	---	lincRNA	ENSMUSG00000097080	1700086O06Rik	havana	8	OTTMUSG00000073426	1	OTTMUST00000178198	1	---	---	lincRNA	ENSMUST00000235608	havana	---	1	0.143442	0.17608	0.0001	0.522299	0.710862	0.104286	0.751919	0.60327	0.411398	0.000770369	0.789206	0.00418211	0.886889	0.365246	0.32411	0.0335713
			1700086P04Rik-201	1700086P04Rik	---	lincRNA	ENSMUSG00000085085	1700086P04Rik	havana	2	OTTMUSG00000009626	2	OTTMUST00000022166	2	---	---	lincRNA	ENSMUST00000149472	havana	1	2	0.0001	0.0704752	0.0796993	0.813892	0.468533	0.514303	0.752133	0.42575	0.0760295	0.0001	0.0723495	0.138037	0.0001	0.304447	0.359952	0.74463
			1700088E04Rik-202	1700088E04Rik	---	protein_coding	ENSMUSG00000033029	1700088E04Rik	ensembl_havana	12	OTTMUSG00000045321	2	OTTMUST00000119032	1	---	---	processed_transcript	ENSMUST00000185944	havana	5	1	0.0001	0.0704752	0.0001	0.0001	0.0740024	0.0001	0.0001	0.455627	0.929677	0.0001	0.0001	0.0001	0.0001	0.197202	0.17185	0.0001
			1700094D03Rik-201	1700094D03Rik	CCDS50968	protein_coding	ENSMUSG00000118506	1700094D03Rik	ensembl_havana	1	OTTMUSG00000074920	2	---	---	ENSMUSP00000029551	2	protein_coding	ENSMUST00000029551	ensembl	1	2	0.0001	0.631509	0.496823	0.368906	1.40558	0.0001	0.738135	0.540765	0.832595	0.154324	1.5406	0.999176	0.0873994	3.08812	2.22588	0.364186
			1700095J12Rik-201	1700095J12Rik	---	antisense	ENSMUSG00000084804	1700095J12Rik	havana	1	OTTMUSG00000009885	1	OTTMUST00000022921	1	---	---	antisense	ENSMUST00000124620	havana	1	1	0.0001	0.0704752	0.0796993	0.406996	0.0001	0.0001	0.0001	0.0001	0.379748	0.145067	0.0001	0.0001	0.0001	0.182708	0.144041	0.473892
			1700096K18Rik-201	1700096K18Rik	---	lincRNA	ENSMUSG00000101856	1700096K18Rik	havana	1	OTTMUSG00000045350	1	OTTMUST00000119071	1	---	---	lincRNA	ENSMUST00000188465	havana	NA	1	2.65193	4.85599	4.77606	3.66216	4.81826	2.37829	0.752133	3.68907	3.341	1.15983	5.27432	2.96575	3.18471	3.34792	3.23876	2.16601
			1700101I11Rik-202	1700101I11Rik	---	processed_transcript	ENSMUSG00000097675	1700101I11Rik	havana	2	OTTMUSG00000056529	2	OTTMUST00000142008	1	---	---	TEC	ENSMUST00000203703	havana	NA	1	0.0822754	0.166766	0.27225	0.0927658	0.246956	0.141831	0.415979	0.164277	0.261489	0.0001	0.0817046	0.234035	0.271402	0.137297	0.252084	0.165279
			1700102P08Rik-201	1700102P08Rik	CCDS23524	protein_coding	ENSMUSG00000032611	1700102P08Rik	ensembl_havana	9	OTTMUSG00000050821	3	OTTMUST00000128781	3	ENSMUSP00000035234	4	protein_coding	ENSMUST00000035234	ensembl_havana	1	5	0.0001	0.14085	0.0001	0.0001	0.0001	0.0001	0.0001	0.567622	0.0001	0.0001	0.433597	0.0001	0.0001	0.15138	0.0001	0.0001
			1700102P08Rik-202	1700102P08Rik	---	protein_coding	ENSMUSG00000032611	1700102P08Rik	ensembl_havana	9	OTTMUSG00000050821	3	OTTMUST00000129204	1	ENSMUSP00000141566	1	protein_coding	ENSMUST00000192995	havana	3	5	0.0001	0.0001	0.0001	0.0814792	0.0001	0.0001	0.0001	0.00011118	0.227889	0.507484	0.0001	0.0001	0.155447	0.0922973	0.0001	1.42148
			1700105P06Rik-201	1700105P06Rik	---	antisense	ENSMUSG00000099923	1700105P06Rik	havana	2	OTTMUSG00000045403	2	OTTMUST00000119140	2	---	---	antisense	ENSMUST00000186160	havana	NA (assigned to previous version 1)	2	0.760575	0.0883941	0.0910621	0.0001	0.550838	0.289718	0.0001	0.448903	0.321609	0.417109	0.0001	0.321165	0.0001	0.281464	0.159282	1.64802
			1700109G14Rik-202	1700109G14Rik	---	antisense	ENSMUSG00000101505	1700109G14Rik	havana	1	OTTMUSG00000045411	1	OTTMUST00000119165	1	---	---	antisense	ENSMUST00000188538	havana	3	1	0.358456	0.0001	0.0001	0.0814792	0.067019	0.0001	0.0001	0.141983	0.0001	0.0001	0.0001	0.0001	0.0001	0.182708	0.0720703	0.0001
			1700109H08Rik-203	1700109H08Rik	---	protein_coding	ENSMUSG00000008307	1700109H08Rik	ensembl_havana	11	OTTMUSG00000028546	2	OTTMUST00000070745	1	ENSMUSP00000118797	1	nonsense_mediated_decay	ENSMUST00000147801	havana	1	7	0.143442	0.0001	0.00505358	0.0001	0.067019	0.0643754	0.0753033	0.0001	0.151959	0.145067	0.0723495	0.0001	0.310794	0.304447	0.0001	0.0677846
			1700109H08Rik-205	1700109H08Rik	---	protein_coding	ENSMUSG00000008307	1700109H08Rik	ensembl_havana	11	OTTMUSG00000028546	2	OTTMUST00000133172	1	---	---	retained_intron	ENSMUST00000198134	havana	NA	1	4.58706	3.87074	3.90046	3.25527	2.4761	3.47097	1.27856	1.27705	2.50577	1.44977	4.40732	2.75884	5.43724	3.46966	5.10999	13.334
			1700110C19Rik-201	1700110C19Rik	---	lincRNA	ENSMUSG00000099384	1700110C19Rik	havana	6	OTTMUSG00000045413	1	OTTMUST00000119174	1	---	---	lincRNA	ENSMUST00000187397	havana	3	6	0.0001	0.327561	0.0001	0.454496	0.747409	0.119731	0.280041	0.198158	0.777372	0.674641	0.000369224	0.641932	0.0001	0.736498	0.0670766	0.0630882
			1700110C19Rik-202	1700110C19Rik	---	lincRNA	ENSMUSG00000099384	1700110C19Rik	havana	6	OTTMUSG00000045413	1	OTTMUST00000119175	1	---	---	lincRNA	ENSMUST00000188715	havana	1	1	0.0001	0.0245151	0.0001	0.0339791	0.0558184	0.00901954	0.020972	0.0148669	0.0580524	0.0503929	0.433328	0.0479541	0.0777735	0.0550049	0.00509369	0.00479632
			1700110I01Rik-202	1700110I01Rik	---	lincRNA	ENSMUSG00000079407	1700110I01Rik	ensembl_havana	9	OTTMUSG00000036700	2	OTTMUST00000094027	2	---	---	lincRNA	ENSMUST00000112812	havana	1	7	10.04	6.67457	0.6191	8.91488	3.27168	7.11411	4.29074	7.12759	7.95973	5.94482	1.57377	4.56095	3.66477	7.1977	2.27849	1.14599
			1700112J16Rik-201	1700112J16Rik	---	lincRNA	ENSMUSG00000097527	1700112J16Rik	havana	2	OTTMUSG00000059478	1	OTTMUST00000145934	1	---	---	lincRNA	ENSMUST00000181631	havana	1	1	0.0001	0.211226	0.238898	0.0001	0.0001	0.128651	0.0001	0.0001	0.0001	0.0001	0.216849	0.0001	0.0001	0.121839	0.0001	0.0001
			1700113A16Rik-201	1700113A16Rik	---	antisense	ENSMUSG00000096935	1700113A16Rik	havana	5	OTTMUSG00000052444	1	OTTMUST00000131533	1	---	---	antisense	ENSMUST00000181837	havana	1	2	0.0606269	0.0001	1.28948	0.11467	2.40866	0.574485	0.689342	0.0001	0.112002	0.867211	0.434007	1.01789	0.241752	0.492189	0.0001	0.0001
			1700120C14Rik-203	1700120C14Rik	---	processed_transcript	ENSMUSG00000100599	1700120C14Rik	havana	2	OTTMUSG00000045491	2	OTTMUST00000119304	1	---	---	retained_intron	ENSMUST00000190683	havana	NA	1	3.727	4.64486	4.05966	5.53388	4.81826	3.6638	1.12815	4.54037	5.9226	5.2189	5.34657	6.20727	3.26239	1.94792	6.40546	5.00876
			1700120C14Rik-204	1700120C14Rik	---	processed_transcript	ENSMUSG00000100599	1700120C14Rik	havana	2	OTTMUSG00000045491	2	OTTMUST00000171919	1	---	---	antisense	ENSMUST00000231167	havana	---	1	0.0001	0.14085	0.0001	0.0814792	0.0001	0.0643754	0.0753033	0.0001	0.0001	0.0001	0.0723495	0.207006	0.0001	0.0609694	0.0001	0.0001
			1700122E12Rik-202	1700122E12Rik	---	processed_transcript	ENSMUSG00000087685	1700122E12Rik	havana	1	OTTMUSG00000030029	1	OTTMUST00000074447	1	---	---	processed_transcript	ENSMUST00000147538	havana	1	1	0.286785	0.0001	0.159299	0.162858	0.067019	0.192926	0.0001	0.283867	0.0001	0.145067	0.867095	0.207006	0.155447	0.487056	0.144041	0.812315
			1700123M08Rik-202	1700123M08Rik	---	processed_transcript	ENSMUSG00000085614	1700123M08Rik	havana	1	OTTMUSG00000004564	1	OTTMUST00000010330	1	---	---	processed_transcript	ENSMUST00000146154	havana	1	1	0.0001	0.0001	0.0001	0.162858	0.319156	0.0001	0.22571	0.0001	0.227889	0.0001	0.0001	0.138027	0.0001	0.121839	0.0001	0.0001
			1700123M08Rik-203	1700123M08Rik	---	processed_transcript	ENSMUSG00000085614	1700123M08Rik	havana	1	OTTMUSG00000004564	1	OTTMUST00000010331	1	---	---	processed_transcript	ENSMUST00000154194	havana	1	1	0.0001	0.0704752	0.159299	0.162858	0.401614	0.0001	1.05295	0.212925	0.0001	0.0725834	0.0001	0.138037	0.23312	0.121839	0.0001	0.0001
			1700123O20Rik-201	1700123O20Rik	CCDS27099	protein_coding	ENSMUSG00000040822	1700123O20Rik	ensembl_havana	7	OTTMUSG00000069495	1	OTTMUST00000168031	1	ENSMUSP00000047702	6	protein_coding	ENSMUST00000038539	ensembl_havana	1 (assigned to previous version 6)	7	31.5664	36.7044	40.9913	40.3607	23.7254	34.13	29.1029	31.3326	38.9636	34.1306	34.5273	34.9405	27.9742	31.6574	38.7925	33.0086
			1700123O20Rik-203	1700123O20Rik	CCDS27099	protein_coding	ENSMUSG00000040822	1700123O20Rik	ensembl_havana	7	OTTMUSG00000069495	1	OTTMUST00000168034	1	ENSMUSP00000153947	1	protein_coding	ENSMUST00000227269	havana	---	1	5.1543	0.557071	3.44566	5.19755	3.42591	7.64343	4.62042	6.88264	4.78812	3.7149	4.38582	5.30065	3.99529	2.22985	4.10482	0.810896
			1700123O20Rik-204	1700123O20Rik	---	protein_coding	ENSMUSG00000040822	1700123O20Rik	ensembl_havana	7	OTTMUSG00000069495	1	OTTMUST00000168033	1	ENSMUSP00000154271	1	protein_coding	ENSMUST00000228027	havana	---	1	0.176612	1.07339	0.216816	0.69909	0.539977	0.585322	0.72163	0.0001	0.515269	0.61766	1.49202	0.555873	0.384616	0.0001	0.615766	1.98149
			1810008B01Rik-201	1810008B01Rik	---	antisense	ENSMUSG00000089745	1810008B01Rik	havana	1	OTTMUSG00000026146	1	OTTMUST00000064573	1	---	---	antisense	ENSMUST00000162325	havana	1	1	0.0717712	0.0704752	0.0796993	0.0001	0.134576	0.0001	0.150939	0.567633	0.303818	0.0001	0.0726251	0.0001	0.156093	0.183532	0.216011	0.0001
			1810009A15Rik-201	1810009A15Rik	CCDS29555	protein_coding	ENSMUSG00000071653	1810009A15Rik	ensembl_havana	9	OTTMUSG00000045539	2	OTTMUST00000119384	1	ENSMUSP00000093970	3	protein_coding	ENSMUST00000096251	ensembl_havana	1	9	12.2154	12.3559	13.1586	11.5958	13.7784	11.2848	6.29015	17.0898	10.7619	10.4411	11.619	13.1797	8.96956	7.95768	9.64064	13.1726
			1810009A15Rik-202	1810009A15Rik	---	protein_coding	ENSMUSG00000071653	1810009A15Rik	ensembl_havana	9	OTTMUSG00000045539	2	OTTMUST00000119431	1	ENSMUSP00000140221	1	nonsense_mediated_decay	ENSMUST00000185488	havana	3	6	0.0247116	0.0953028	0.0001	0.742754	0.00010373	0.0001	0.0001	0.194496	0.0001	0.0001	0.00015662	0.0001	0.0001	0.289988	0.000111935	0.0001
			1810009A15Rik-203	1810009A15Rik	---	protein_coding	ENSMUSG00000071653	1810009A15Rik	ensembl_havana	9	OTTMUSG00000045539	2	OTTMUST00000119430	1	---	---	retained_intron	ENSMUST00000186647	havana	2	6	0.00977752	1.01264	0.872246	0.475443	0.738925	0.352981	0.454032	0.905587	0.497524	0.781111	1.06774	1.4314	1.91676	0.000433041	0.989949	0.300265
			1810009A15Rik-204	1810009A15Rik	---	protein_coding	ENSMUSG00000071653	1810009A15Rik	ensembl_havana	9	OTTMUSG00000045539	2	OTTMUST00000119432	1	---	---	retained_intron	ENSMUST00000187037	havana	5	6	0.181434	0.504968	0.0865156	0.346102	0.135686	0.260143	0.158969	0.218	0.467175	0.0734883	0.0739331	0.417676	0.794866	0.393374	0.332149	0.0001
			1810009A15Rik-205	1810009A15Rik	---	protein_coding	ENSMUSG00000071653	1810009A15Rik	ensembl_havana	9	OTTMUSG00000045539	2	OTTMUST00000119433	1	---	---	retained_intron	ENSMUST00000190843	havana	3	1	0.545953	0.0001	1.15998	0.00132458	0.982398	0.0001	0.0001	0.229201	0.000100051	0.0001	0.789709	0.0001	0.0001	0.000265174	0.275003	0.0001
			1810010H24Rik-201	1810010H24Rik	CCDS83916	protein_coding	ENSMUSG00000078607	1810010H24Rik	ensembl_havana	6	OTTMUSG00000003581	4	---	---	ENSMUSP00000148142	1	protein_coding	ENSMUST00000106767	ensembl	2	2	0.743446	0.217455	0.000193194	0.0001	0.000100063	0.860169	1.98407	0.000100224	1.11992	0.0725834	0.00406946	0.0156719	0.0400593	0.371013	1.09647	0.000100073
			1810010H24Rik-202	1810010H24Rik	---	protein_coding	ENSMUSG00000078607	1810010H24Rik	ensembl_havana	6	OTTMUSG00000003581	4	OTTMUST00000007714	3	ENSMUSP00000147434	1	protein_coding	ENSMUST00000140447	havana	5	3	3.19867	0.204728	1.98998	0.144363	0.267776	1.45394	2.68913	0.8514	1.7656	0.0001	1.79159	1.09232	1.51361	0.177012	2.78935	0.270838
			1810010H24Rik-203	1810010H24Rik	---	protein_coding	ENSMUSG00000078607	1810010H24Rik	ensembl_havana	6	OTTMUSG00000003581	4	OTTMUST00000182395	1	ENSMUSP00000159327	1	protein_coding	ENSMUST00000239464	havana	---	1	0.000100383	0.00036818	0.000107084	0.0999744	0.0001	0.0001	0.290523	0.0001	0.000100251	0.0001	0.805626	0.823429	0.000100409	0.0001	0.000877064	0.0001
			1810012K08Rik-201	1810012K08Rik	---	lincRNA	ENSMUSG00000087595	1810012K08Rik	havana	1	OTTMUSG00000012730	1	OTTMUST00000030394	1	---	---	lincRNA	ENSMUST00000155199	havana	1	1	0.403401	0.146305	0.501883	0.088175	0.349247	0.21125	0.0001	0.0001	0.0001	0.687729	0.256124	0.0001	0.182984	0.0001	0.393084	0.0001
			1810013L24Rik-201	1810013L24Rik	CCDS49756	protein_coding	ENSMUSG00000022507	1810013L24Rik	ensembl_havana	6	OTTMUSG00000071293	1	OTTMUST00000172636	1	ENSMUSP00000023150	5	protein_coding	ENSMUST00000023150	ensembl_havana	1 (assigned to previous version 5)	6	64.4223	60.9576	56.593	64.5919	64.3464	66.4527	72.1757	48.6754	70.8301	73.5038	61.0119	57.6393	67.0746	67.9326	62.4349	50.5171
			1810013L24Rik-202	1810013L24Rik	---	protein_coding	ENSMUSG00000022507	1810013L24Rik	ensembl_havana	6	OTTMUSG00000071293	1	OTTMUST00000172637	1	ENSMUSP00000155131	1	protein_coding	ENSMUST00000229318	havana	---	1	7.17744	8.43255	8.67856	9.13784	8.72933	7.65705	1.52376	7.86523	9.88317	9.48985	9.21483	6.22586	9.51168	7.91091	8.59995	5.52596
			1810014B01Rik-201	1810014B01Rik	---	transcribed_unprocessed_pseudogene	ENSMUSG00000097412	1810014B01Rik	havana	2	OTTMUSG00000063772	1	OTTMUST00000155180	1	---	---	processed_transcript	ENSMUST00000181587	havana	1	1	6.52983	5.37341	7.22213	6.41715	6.0478	4.66929	6.80987	5.48165	5.22933	6.58938	7.97144	6.55303	3.97771	7.33301	6.65808	5.26385
			1810014B01Rik-202	1810014B01Rik	---	transcribed_unprocessed_pseudogene	ENSMUSG00000097412	1810014B01Rik	havana	2	OTTMUSG00000063772	1	OTTMUST00000155178	1	---	---	processed_transcript	ENSMUST00000218095	havana	1	1	4.34111	2.60629	4.1146	3.49363	3.15139	1.81546	4.17363	1.76807	1.54793	4.75814	0.691013	3.02677	2.82186	2.20342	0.37252	1.05386
			1810014B01Rik-203	1810014B01Rik	---	transcribed_unprocessed_pseudogene	ENSMUSG00000097412	1810014B01Rik	havana	2	OTTMUSG00000063772	1	OTTMUST00000155182	1	---	---	processed_transcript	ENSMUST00000218106	havana	1	1	0.32063	0.970087	0.241707	0.448065	0.291156	0.000211261	0.000104805	0.00348293	0.294999	0.400053	0.000264737	0.0001	0.000121462	0.345864	0.000110946	0.731849
			1810014B01Rik-205	1810014B01Rik	---	transcribed_unprocessed_pseudogene	ENSMUSG00000097412	1810014B01Rik	havana	2	OTTMUSG00000063772	1	OTTMUST00000155179	1	---	---	processed_transcript	ENSMUST00000218691	havana	3	1	0.0717712	0.0001	0.0001	0.0944178	0.0001	0.192926	0.0001	0.0001	0.151204	0.0001	0.0001	0.151951	0.0001	0.0001	0.216011	0.0001
			1810014B01Rik-206	1810014B01Rik	---	transcribed_unprocessed_pseudogene	ENSMUSG00000097412	1810014B01Rik	havana	2	OTTMUSG00000063772	1	OTTMUST00000155181	1	---	---	processed_transcript	ENSMUST00000220419	havana	1	1	0.422482	0.000123853	0.000102732	1.34441	0.0170434	0.977471	0.0267296	0.814802	0.140914	2.44418	2.05842	0.351077	0.133391	0.0397731	4.22624	0.532858
			1810019N24Rik-201	1810019N24Rik	---	lincRNA	ENSMUSG00000097115	1810019N24Rik	havana	2	OTTMUSG00000045882	1	OTTMUST00000119881	1	---	---	lincRNA	ENSMUST00000181128	havana	1	1	0.0001	0.0001	0.0001	0.406996	0.0001	0.0001	0.0001	0.0001	0.0001	0.0725834	0.0001	0.275974	0.0001	0.261105	0.0001	0.0001
			1810021B22Rik-201	1810021B22Rik	---	antisense	ENSMUSG00000087331	1810021B22Rik	havana	8	OTTMUSG00000033330	1	OTTMUST00000083643	1	---	---	antisense	ENSMUST00000150364	havana	1	2	0.644376	0.632911	0.466385	0.719459	0.255418	0.655083	0.106909	0.578046	0.588294	0.353553	0.342823	0.345818	0.269979	0.52603	1.10118	0.299111
			1810021B22Rik-202	1810021B22Rik	---	antisense	ENSMUSG00000087331	1810021B22Rik	havana	8	OTTMUSG00000033330	1	OTTMUST00000083646	1	---	---	antisense	ENSMUST00000159412	havana	5	7	0.829528	0.533536	1.0735	1.13421	0.253752	0.468754	1.77337	0.902023	0.164308	0.298997	0.340509	1.09378	0.489896	0.429127	0.54289	1.05478
			1810021B22Rik-204	1810021B22Rik	---	antisense	ENSMUSG00000087331	1810021B22Rik	havana	8	OTTMUSG00000033330	1	OTTMUST00000083644	1	---	---	antisense	ENSMUST00000161735	havana	3	7	0.528498	0.588014	0.0001	0.0988575	0.22524	0.117295	0.0001	0.431823	0.402117	0.0001	0.689695	0.453725	0.0940006	0.323402	0.00912874	0.0001
			1810021B22Rik-205	1810021B22Rik	---	antisense	ENSMUSG00000087331	1810021B22Rik	havana	8	OTTMUSG00000033330	1	OTTMUST00000083645	1	---	---	antisense	ENSMUST00000162579	havana	2	7	0.00479067	0.00531901	0.0001	0.000976686	0.0020986	0.10905	0.0001	0.00393248	0.288341	0.0001	0.00011451	0.107166	0.000933572	0.000100061	0.506313	0.0001
			1810024B03Rik-202	1810024B03Rik	---	protein_coding	ENSMUSG00000044145	1810024B03Rik	ensembl_havana	2	OTTMUSG00000016011	1	OTTMUST00000038150	1	---	---	processed_transcript	ENSMUST00000150956	havana	1	1	1.14684	1.54835	1.35329	1.79044	1.94075	1.02851	1.80498	1.48987	3.03728	1.01487	1.80634	1.37947	2.17496	1.58271	1.07965	0.406207
			1810026B05Rik-202	1810026B05Rik	---	processed_transcript	ENSMUSG00000101970	1810026B05Rik	havana	8	OTTMUSG00000074912	2	OTTMUST00000119921	1	---	---	lincRNA	ENSMUST00000184554	havana	3	7	0.902575	0.407597	0.291912	1.00099	0.3975	0.218703	0.0238096	0.0001	0.420694	0.0676342	0.000900394	1.99787	0.541091	2.04722	1.82288	0.00249589
			1810026B05Rik-203	1810026B05Rik	---	processed_transcript	ENSMUSG00000101970	1810026B05Rik	havana	8	OTTMUSG00000074912	2	OTTMUST00000182269	1	---	---	lincRNA	ENSMUST00000184587	havana	1 (assigned to previous version 3)	4	1.91356	1.46409	4.41795	2.02284	3.54303	1.62063	1.16099	5.78525	3.768	1.86807	5.58619	1.65413	3.80687	2.85013	3.65028	1.41949
			1810026B05Rik-204	1810026B05Rik	---	processed_transcript	ENSMUSG00000101970	1810026B05Rik	havana	8	OTTMUSG00000074912	2	OTTMUST00000117416	2	---	---	retained_intron	ENSMUST00000184655	havana	2	3	4.95153	2.01761	5.04709	2.21003	5.45882	2.57055	3.87584	0.139385	7.16083	0.000100252	5.57199	2.26204	3.66609	3.33465	5.54518	0.71249
			1810026B05Rik-206	1810026B05Rik	---	processed_transcript	ENSMUSG00000101970	1810026B05Rik	havana	8	OTTMUSG00000074912	2	OTTMUST00000119923	1	---	---	lincRNA	ENSMUST00000187421	havana	3	6	0.636778	0.619224	1.17745	0.0158363	0.227388	0.304752	0.760117	0.379653	0.753795	0.0001	0.916835	0.143706	0.377632	1.17375	0.329661	0.0001
			1810026B05Rik-207	1810026B05Rik	---	processed_transcript	ENSMUSG00000101970	1810026B05Rik	havana	8	OTTMUSG00000074912	2	OTTMUST00000119922	1	---	---	retained_intron	ENSMUST00000189960	havana	NA	1	5.95876	2.9143	5.85881	6.17187	2.92876	2.69285	4.31778	2.7515	7.4322	4.21482	6.8304	4.28515	6.99194	8.67953	6.81131	4.92632
			1810026B05Rik-208	1810026B05Rik	---	processed_transcript	ENSMUSG00000101970	1810026B05Rik	havana	8	OTTMUSG00000074912	2	OTTMUST00000117414	2	---	---	lincRNA	ENSMUST00000190028	havana	3	6	2.48621	1.09125	2.17356	0.550071	1.7508	1.96013	1.44187	0.0001	1.06876	0.0001	0.939826	1.94465	0.938724	4.95061	0.747522	0.798351
			1810030O07Rik-201	1810030O07Rik	CCDS30024	protein_coding	ENSMUSG00000044148	1810030O07Rik	ensembl_havana	6	OTTMUSG00000016970	2	OTTMUST00000041146	2	ENSMUSP00000059095	6	protein_coding	ENSMUST00000060108	ensembl_havana	1	6	69.5928	66.9269	49.4312	80.7282	57.082	64.5326	90.0936	48.3823	57.175	84.3707	77.3794	60.4855	50.8762	80.2869	71.4666	56.1106
			1810034E14Rik-201	1810034E14Rik	---	antisense	ENSMUSG00000097101	1810034E14Rik	havana	3	OTTMUSG00000045909	2	OTTMUST00000119936	1	---	---	antisense	ENSMUST00000181403	havana	1	2	1.21851	0.492727	0.318497	1.25377	0.468533	0.83568	0.977743	0.0001	0.0001	1.23232	0.584027	0.465965	0.776835	1.14455	0.904873	0.0001
			1810037I17Rik-201	1810037I17Rik	CCDS38619	protein_coding	ENSMUSG00000054091	1810037I17Rik	ensembl_havana	9	OTTMUSG00000022007	4	OTTMUST00000052255	4	ENSMUSP00000102037	3	protein_coding	ENSMUST00000106429	ensembl_havana	1	5	23.3649	33.7098	29.9294	33.3656	33.6595	25.5174	26.8464	30.9278	33.4819	35.8069	33.7388	29.7256	31.5355	19.1131	26.1162	31.6071
			1810041H14Rik-201	1810041H14Rik	---	antisense	ENSMUSG00000102112	1810041H14Rik	havana	1	OTTMUSG00000045586	1	OTTMUST00000119462	1	---	---	antisense	ENSMUST00000185880	havana	1	1	0.0717712	0.0704752	0.238898	0.162858	0.200857	0.0643754	0.0753033	0.141983	0.607536	0.0725834	0.144599	0.138037	0.155447	0.243578	0.503892	0.406207
			1810044D09Rik-201	1810044D09Rik	---	lincRNA	ENSMUSG00000100680	1810044D09Rik	havana	1	OTTMUSG00000045933	1	OTTMUST00000119973	1	---	---	lincRNA	ENSMUST00000186472	havana	1	1	0.143442	0.14085	0.716493	0.569754	0.803127	0.385752	0.0001	0.638575	0.455677	0.0725834	0.0723495	0.620817	0.23312	0.426186	0.359952	1.01537
			1810049J17Rik-201	1810049J17Rik	---	protein_coding	ENSMUSG00000097221	1810049J17Rik	ensembl	1	---	---	---	---	ENSMUSP00000137703	1	protein_coding	ENSMUST00000180521	ensembl	NA	1	0.10112	0.237071	0.564581	0.23748	0.39199	0.0001	0.255479	0.493104	0.0001	0.772717	0.131535	0.580262	0.23866	0.167568	0.0001	0.412897
			1810055G02Rik-201	1810055G02Rik	CCDS50342	protein_coding	ENSMUSG00000035372	1810055G02Rik	ensembl_havana	2	OTTMUSG00000073816	1	OTTMUST00000179089	1	ENSMUSP00000047063	1	protein_coding	ENSMUST00000039048	ensembl_havana	1	1	0.811926	0.956518	2.82262	0.00820646	0.000787526	2.27897	5.31215	1.50071	0.000652518	0.266709	0.0001	0.788483	2.17478	0.0929969	0.00056214	0.0001
			1810055G02Rik-202	1810055G02Rik	CCDS50342	protein_coding	ENSMUSG00000035372	1810055G02Rik	ensembl_havana	2	OTTMUSG00000073816	1	OTTMUST00000179090	1	ENSMUSP00000157453	1	protein_coding	ENSMUST00000235295	havana	---	1	0.00514626	0.0063912	0.000224579	0.000118115	0.533938	0.0365886	0.00013046	0.0883564	0.42911	0.549721	0.0001	0.0581456	0.579201	0.311567	0.358934	0.0001
			1810055G02Rik-204	1810055G02Rik	CCDS50342	protein_coding	ENSMUSG00000035372	1810055G02Rik	ensembl_havana	2	OTTMUSG00000073816	1	OTTMUST00000179092	1	ENSMUSP00000158554	1	protein_coding	ENSMUST00000235837	havana	---	1	0.974555	1.14812	0.0156056	0.00983039	0.000925255	0.385067	0.0274429	0.0650188	0.000763202	0.320118	0.0001	0.946414	0.0259178	0.111606	0.000654718	0.0001
			1810055G02Rik-205	1810055G02Rik	---	protein_coding	ENSMUSG00000035372	1810055G02Rik	ensembl_havana	2	OTTMUSG00000073816	1	OTTMUST00000179088	1	ENSMUSP00000158552	1	protein_coding	ENSMUST00000237320	havana	---	1	0.0001	0.000100156	0.000101724	0.0001	0.0001	0.245438	0.000100006	0.190771	0.101381	0.0959214	0.0001	0.00010089	0.17209	0.000100022	0.0001	0.0001
			1810055G02Rik-206	1810055G02Rik	CCDS50342	protein_coding	ENSMUSG00000035372	1810055G02Rik	ensembl_havana	2	OTTMUSG00000073816	1	OTTMUST00000179091	1	ENSMUSP00000158133	1	protein_coding	ENSMUST00000237955	havana	---	1	0.000551784	0.000632251	0.743918	0.877416	0.000100383	0.396755	0.000112677	0.000130098	0.000100307	0.000248369	0.0001	0.000538738	0.00010262	0.397267	0.000100257	0.0001
			1810058I24Rik-201	1810058I24Rik	---	protein_coding	ENSMUSG00000073155	1810058I24Rik	ensembl_havana	12	OTTMUSG00000024623	2	OTTMUST00000060537	2	ENSMUSP00000159124	1	protein_coding	ENSMUST00000130875	havana	1	7	7.80773	13.3579	14.74	13.0066	15.9549	14.5206	14.2183	15.1539	16.3877	11.6884	14.5923	17.9377	9.42152	11.038	14.4399	10.7945
			1810058I24Rik-202	1810058I24Rik	---	protein_coding	ENSMUSG00000073155	1810058I24Rik	ensembl_havana	12	OTTMUSG00000024623	2	OTTMUST00000060536	2	---	---	retained_intron	ENSMUST00000136110	ensembl_havana	1	1	3.32794	1.41528	0.748302	1.0575	2.12905	0.130525	2.12419	2.44261	1.64351	5.04678	1.60371	1.59744	2.99653	1.27426	1.95759	2.44735
			1810058I24Rik-203	1810058I24Rik	---	protein_coding	ENSMUSG00000073155	1810058I24Rik	ensembl_havana	12	OTTMUSG00000024623	2	OTTMUST00000060535	2	ENSMUSP00000158958	1	protein_coding	ENSMUST00000152147	havana	1	7	4.99064	6.41009	6.56102	9.78034	6.54249	5.85306	8.55007	8.58127	6.94993	6.0249	7.28537	7.294	5.13649	6.43584	6.34539	5.50709
			1810062O18Rik-206	1810062O18Rik	---	antisense	ENSMUSG00000084925	1810062O18Rik	havana	8	OTTMUSG00000025217	2	OTTMUST00000166244	1	---	---	antisense	ENSMUST00000223899	havana	---	1	0.0001	0.00431158	0.0830361	0.0195804	0.220804	0.128651	0.0001	0.0001	0.00464397	0.00443774	0.0001	0.0001	0.294291	0.243577	0.00440704	0.0001
			1810064F22Rik-203	1810064F22Rik	---	antisense	ENSMUSG00000090925	1810064F22Rik	ensembl_havana	2	OTTMUSG00000045935	1	OTTMUST00000119986	1	---	---	antisense	ENSMUST00000188595	havana	1	1	0.0001	0.0001	0.0001	0.651133	0.0001	0.0001	0.0001	0.0001	0.0001	0.0001	0.144599	0.0001	0.0001	0.0001	0.0001	0.0001
			2010001A14Rik-203	2010001A14Rik	---	processed_transcript	ENSMUSG00000087165	2010001A14Rik	havana	7	OTTMUSG00000005709	1	OTTMUST00000012698	1	---	---	processed_transcript	ENSMUST00000152790	havana	1	7	0.11981	0.281601	0.238898	0.569754	0.267776	0.257202	0.752082	0.422771	0.410927	0.145067	0.000100108	0.0001	0.102545	0.182656	0.000100215	0.812315
			2010001K21Rik-201	2010001K21Rik	---	processed_transcript	ENSMUSG00000051606	2010001K21Rik	ensembl_havana	5	OTTMUSG00000068074	1	---	---	---	---	pseudogene	ENSMUST00000060680	ensembl	NA	4	0.10537	0.0001	0.0001	0.162858	0.0001	0.0001	0.0001	0.0001	0.0760295	0.145067	0.184968	0.0001	0.0001	0.121839	0.0001	0.0001
			2010001K21Rik-204	2010001K21Rik	---	processed_transcript	ENSMUSG00000051606	2010001K21Rik	ensembl_havana	5	OTTMUSG00000068074	1	OTTMUST00000164585	1	---	---	retained_intron	ENSMUST00000224739	havana	---	1	0.0001	0.211226	0.0796993	0.0814792	0.267776	0.0643754	0.0753033	0.141983	0.0760295	0.145067	0.0723495	0.0690686	0.23312	0.0609694	0.0720703	0.0677846
			2010007H06Rik-201	2010007H06Rik	---	antisense	ENSMUSG00000044694	2010007H06Rik	ensembl_havana	2	OTTMUSG00000045938	1	---	---	---	---	antisense	ENSMUST00000050829	ensembl	NA	1	0.0001	0.130624	0.0001	0.231014	0.0001	0.0632713	0.0001	0.180781	0.346647	0.0001	0.0001	0.0001	0.409707	0.0001	0.0001	0.0001
			2010007H06Rik-202	2010007H06Rik	---	antisense	ENSMUSG00000044694	2010007H06Rik	ensembl_havana	2	OTTMUSG00000045938	1	OTTMUST00000120001	1	---	---	antisense	ENSMUST00000186025	havana	2	1	0.0001	0.0807015	0.0001	0.745736	0.468533	0.515407	0.0001	0.812602	0.260989	0.21755	0.0001	0.0001	0.444902	0.304447	0.0001	0.0001
			2010008C14Rik-201	2010008C14Rik	---	TEC	ENSMUSG00000107761	2010008C14Rik	havana	1	OTTMUSG00000056700	1	OTTMUST00000139940	1	---	---	TEC	ENSMUST00000203956	havana	NA	1	5.87714	3.51886	7.08443	5.77802	5.75513	4.62793	4.88831	5.53355	6.45411	4.20414	6.21356	6.82799	6.13631	7.85226	6.98122	4.87339
			2010009K17Rik-201	2010009K17Rik	---	antisense	ENSMUSG00000100860	2010009K17Rik	havana	1	OTTMUSG00000045939	1	OTTMUST00000120002	1	---	---	antisense	ENSMUST00000186977	havana	1	1	0.0717712	0.14085	0.0796993	0.0001	0.0001	0.0643754	0.0001	0.141983	0.0001	0.0001	0.0723495	0.0001	0.0001	0.0001	0.0001	0.541577
			2010013B24Rik-201	2010013B24Rik	---	lincRNA	ENSMUSG00000087277	2010013B24Rik	havana	1	OTTMUSG00000025459	1	OTTMUST00000062687	1	---	---	lincRNA	ENSMUST00000126922	havana	1	1	0.931825	0.703852	0.955291	0.488375	0.803127	1.47843	0.601726	0.780458	1.59462	1.01487	0.650346	0.96566	0.466141	1.88705	1.15162	1.08305
			2010016I18Rik-201	2010016I18Rik	---	processed_transcript	ENSMUSG00000091575	2010016I18Rik	ensembl_havana	2	OTTMUSG00000045941	1	---	---	---	---	processed_transcript	ENSMUST00000164330	ensembl	NA	1	0.064932	0.38777	0.0549101	0.0561357	0.414809	0.531202	0.0001	0.244344	0.0001	0.0999206	0.0498493	0.0950802	0.757513	0.12584	0.0992096	0.0001
			2010016I18Rik-202	2010016I18Rik	---	processed_transcript	ENSMUSG00000091575	2010016I18Rik	ensembl_havana	2	OTTMUSG00000045941	1	OTTMUST00000120023	1	---	---	retained_intron	ENSMUST00000187757	havana	NA	1	0.286785	0.0001	0.0001	0.0001	0.0001	0.0001	0.0001	0.0001	0.151959	0.0001	1.37284	0.0001	0.310794	0.0001	0.0001	0.0001
			2010016I18Rik-203	2010016I18Rik	---	processed_transcript	ENSMUSG00000091575	2010016I18Rik	ensembl_havana	2	OTTMUSG00000045941	1	OTTMUST00000120021	1	---	---	antisense	ENSMUST00000189683	havana	1	1	0.12096	0.0001	0.0001	0.0001	0.0001	0.0001	0.0001	0.0001	0.531607	0.0001	0.0723495	0.0001	0.982723	0.0001	0.000106412	0.0001
			2010016I18Rik-205	2010016I18Rik	---	processed_transcript	ENSMUSG00000091575	2010016I18Rik	ensembl_havana	2	OTTMUSG00000045941	1	OTTMUST00000120022	1	---	---	retained_intron	ENSMUST00000191570	havana	NA	1	0.0287	0.171117	0.024279	0.0248197	0.183045	0.234391	0.0001	0.107846	0.0001	0.044135	0.0220465	0.0419997	1.35857	0.0555689	0.0438213	0.0001
			2010109A12Rik-201	2010109A12Rik	CCDS57357	protein_coding	ENSMUSG00000029384	2010109A12Rik	ensembl_havana	5	OTTMUSG00000026617	2	OTTMUST00000065867	1	ENSMUSP00000031330	4	protein_coding	ENSMUST00000031330	ensembl_havana	1	4	0.149822	0.147375	0.0001	0.0001	0.267776	0.0001	0.0001	0.361197	0.233145	0.0767727	0.395723	0.0001	0.0001	0.0001	0.144041	0.0001
			2010109A12Rik-202	2010109A12Rik	---	protein_coding	ENSMUSG00000029384	2010109A12Rik	ensembl_havana	5	OTTMUSG00000026617	2	OTTMUST00000137669	1	---	---	retained_intron	ENSMUST00000201993	havana	NA	1	5.36906	5.06059	4.29846	2.92975	2.8107	5.27068	3.23384	6.09469	5.23398	6.51941	3.50595	3.93131	3.26239	4.50444	4.17438	7.85151
			2010204K13Rik-201	2010204K13Rik	---	processed_transcript	ENSMUSG00000063018	2010204K13Rik	havana	6	OTTMUSG00000016480	1	OTTMUST00000039764	1	---	---	processed_transcript	ENSMUST00000128571	havana	1	1	0.495442	1.05573	1.11449	0.482948	0.803127	0.642854	0.0001	0.678269	1.74648	0.942384	0.867095	1.65535	1.89731	0.487051	2.01527	0.00277803
			2010204K13Rik-204	2010204K13Rik	---	processed_transcript	ENSMUSG00000063018	2010204K13Rik	havana	6	OTTMUSG00000016480	1	OTTMUST00000039765	1	---	---	processed_transcript	ENSMUST00000154346	havana	1	1	0.078128	0.0001	0.0001	0.275767	0.0001	0.0001	0.0001	0.0001	0.0001	0.0001	0.0001	0.0001	0.1224	0.0001	0.0001	1.28338
			2010300C02Rik-201	2010300C02Rik	---	protein_coding	ENSMUSG00000026090	2010300C02Rik	ensembl_havana	16	OTTMUSG00000030326	2	OTTMUST00000075118	1	ENSMUSP00000125015	1	protein_coding	ENSMUST00000160023	havana	1	5	0.000357575	0.457682	0.477696	0.813892	0.200857	0.771405	0.0001	0.141983	1.18295	0.12673	0.505847	0.48288	0.0777735	0.487056	0.431922	0.0001
			2010300C02Rik-203	2010300C02Rik	CCDS48242	protein_coding	ENSMUSG00000026090	2010300C02Rik	ensembl_havana	16	OTTMUSG00000030326	2	OTTMUST00000075116	1	ENSMUSP00000123803	1	protein_coding	ENSMUST00000162875	ensembl_havana	1	7	1.79162	1.0204	0.0001	0.0001	0.0001	0.0001	0.0001	0.0001	0.335842	0.96072	0.0001	0.0001	0.0001	0.0001	0.0001	0.0001
			2010315B03Rik-201	2010315B03Rik	---	protein_coding	ENSMUSG00000074829	2010315B03Rik	ensembl_havana	10	OTTMUSG00000045945	3	OTTMUST00000120046	2	ENSMUSP00000071269	7	protein_coding	ENSMUST00000071300	havana	3	12	0.0001	0.0001	0.0001	0.0001	0.0001	0.29368	0.0001	0.0001	0.305796	0.0001	0.000100002	0.226822	0.0374631	0.0001	0.00010001	0.0001
			2010315B03Rik-202	2010315B03Rik	CCDS81096	protein_coding	ENSMUSG00000074829	2010315B03Rik	ensembl_havana	10	OTTMUSG00000045945	3	OTTMUST00000120034	2	ENSMUSP00000137258	2	protein_coding	ENSMUST00000177714	havana	1	7	18.136	16.9985	13.1231	12.3145	17.8703	17.1221	17.8668	14.9085	15.6792	13.0351	14.6626	11.0999	9.43517	17.865	20.4088	15.4213
			2010315B03Rik-203	2010315B03Rik	---	protein_coding	ENSMUSG00000074829	2010315B03Rik	ensembl_havana	10	OTTMUSG00000045945	3	OTTMUST00000120048	2	ENSMUSP00000140144	1	protein_coding	ENSMUST00000185949	havana	3	1	0.57039	0.618919	0.366788	0.256101	0.535028	0.222674	0.17009	0.0937358	0.347125	0.320897	0.000979035	0.231137	0.780565	0.215006	0.75538	0.412134
			2010315B03Rik-204	2010315B03Rik	---	protein_coding	ENSMUSG00000074829	2010315B03Rik	ensembl_havana	10	OTTMUSG00000045945	3	OTTMUST00000120049	1	---	---	processed_transcript	ENSMUST00000186041	havana	1	1	0.358456	1.26685	0.477696	0.406996	0.133938	1.79981	2.85782	0.42575	0.835325	0.797417	0.144599	0.620817	1.1652	0.791403	0.437639	0.614262
			2010315B03Rik-205	2010315B03Rik	---	protein_coding	ENSMUSG00000074829	2010315B03Rik	ensembl_havana	10	OTTMUSG00000045945	3	OTTMUST00000120047	2	ENSMUSP00000140738	1	protein_coding	ENSMUST00000189915	ensembl_havana	3	6	0.0001	0.117476	0.121856	0.368941	0.198464	0.230503	0.0874108	0.747153	0.524616	0.561136	0.436837	0.236128	0.0001	0.424576	0.205602	0.0001
			2010320M18Rik-201	2010320M18Rik	---	lincRNA	ENSMUSG00000100691	2010320M18Rik	havana	1	OTTMUSG00000045948	1	OTTMUST00000120050	1	---	---	lincRNA	ENSMUST00000191396	havana	NA	1	1.72021	2.74473	3.26367	3.33665	1.60615	1.99264	8.94929	2.62494	3.26507	3.4793	4.47957	2.414	1.94194	3.16531	3.3827	3.5197
			2200002D01Rik-201	2200002D01Rik	CCDS52172	protein_coding	ENSMUSG00000030587	2200002D01Rik	ensembl_havana	5	OTTMUSG00000025024	2	OTTMUST00000061587	2	ENSMUSP00000032808	4	protein_coding	ENSMUST00000032808	ensembl_havana	1	5	3.87929	2.45294	2.10161	1.81379	2.90044	2.50094	2.2159	1.74439	2.95856	2.11578	1.07591	2.1348	3.81056	1.90408	3.33816	0.974653
			2210016F16Rik-201	2210016F16Rik	CCDS49282	protein_coding	ENSMUSG00000021550	2210016F16Rik	ensembl_havana	6	OTTMUSG00000035893	2	OTTMUST00000092041	2	ENSMUSP00000022032	5	protein_coding	ENSMUST00000022032	ensembl_havana	1 (assigned to previous version 5)	6	70.4529	59.3264	78.7238	75.52	64.51	75.3308	51.8152	59.662	69.5515	56.7546	57.872	68.4169	56.7794	57.4	67.2923	92.3218
			2210016L21Rik-201	2210016L21Rik	CCDS19576	protein_coding	ENSMUSG00000029559	2210016L21Rik	ensembl_havana	15	OTTMUSG00000014614	5	OTTMUST00000034662	3	ENSMUSP00000031538	8	protein_coding	ENSMUST00000031538	ensembl_havana	1	8	7.51332	8.67746	9.15402	7.32833	7.57043	7.81637	7.72833	7.75497	9.4248	10.0456	7.6931	8.06643	9.98423	9.97145	6.56111	16.6283
			2210016L21Rik-202	2210016L21Rik	---	protein_coding	ENSMUSG00000029559	2210016L21Rik	ensembl_havana	15	OTTMUSG00000014614	5	OTTMUST00000034665	2	ENSMUSP00000135781	1	nonsense_mediated_decay	ENSMUST00000131427	havana	3	7	0.443727	0.147548	0.398096	0.0840292	0.224034	0.147175	0.0001	0.68792	0.000100001	0.369334	0.155426	0.311518	0.0001	0.374105	0.0001	0.7081
			2210016L21Rik-205	2210016L21Rik	---	protein_coding	ENSMUSG00000029559	2210016L21Rik	ensembl_havana	15	OTTMUSG00000014614	5	OTTMUST00000034663	1	---	---	retained_intron	ENSMUST00000147743	havana	2	7	0.351342	0.924743	0.0001	0.0001	0.0596049	0.199727	0.0001	0.423545	0.593905	0.0001	0.658154	0.150569	0.731937	0.246028	0.450925	1.43734
			2210020O09Rik-201	2210020O09Rik	---	antisense	ENSMUSG00000116714	2210020O09Rik	havana	1	OTTMUSG00000071387	1	OTTMUST00000172814	1	---	---	antisense	ENSMUST00000232596	havana	---	1	0.143442	0.422351	0.318497	0.0001	0.0001	0.0643754	0.0001	0.0001	0.0760295	0.0001	0.216849	0.413911	0.0001	0.243578	0.144041	0.541577
			2210406H18Rik-201	2210406H18Rik	---	TEC	ENSMUSG00000109036	2210406H18Rik	havana	1	OTTMUSG00000059389	1	OTTMUST00000145780	1	---	---	TEC	ENSMUST00000207806	havana	NA	1	2.15024	1.90023	1.59209	1.70906	1.60615	1.15706	0.376116	1.91552	0.531607	1.95715	2.16759	1.79328	1.39822	1.03488	1.07965	1.21842
			2210406O10Rik-204	2210406O10Rik	---	lincRNA	ENSMUSG00000039563	2210406O10Rik	ensembl_havana	6	OTTMUSG00000027996	1	OTTMUST00000069343	1	---	---	lincRNA	ENSMUST00000151434	havana	1	1	0.0717712	0.0704752	0.398096	0.0814792	0.067019	0.0643754	0.0001	0.496692	0.0001	0.187393	0.0001	0.207006	0.155447	0.785372	0.0001	0.135469
			2210408F21Rik-201	2210408F21Rik	---	processed_transcript	ENSMUSG00000087380	2210408F21Rik	havana	7	OTTMUSG00000014729	2	OTTMUST00000034969	1	---	---	lincRNA	ENSMUST00000123149	havana	5	7	0.993006	0.0761528	1.19714	0.78363	1.20388	2.85965	0.295393	0.56514	0.439614	1.06752	0.514707	0.344861	0.341064	1.42456	0.00197748	0.187949
			2210408F21Rik-202	2210408F21Rik	---	processed_transcript	ENSMUSG00000087380	2210408F21Rik	havana	7	OTTMUSG00000014729	2	OTTMUST00000034968	1	---	---	lincRNA	ENSMUST00000124811	havana	2	1	0.0001	0.0001	0.000100013	0.0001	0.110875	0.0001	0.0001	0.0001	0.0001	0.341812	0.196229	0.442773	0.110567	0.39207	0.0001	0.0001
			2210408F21Rik-204	2210408F21Rik	---	processed_transcript	ENSMUSG00000087380	2210408F21Rik	havana	7	OTTMUSG00000014729	2	OTTMUST00000041327	1	---	---	lincRNA	ENSMUST00000136571	havana	3	7	0.0001	0.082876	0.0001	0.0001	0.0001	0.0001	0.0001	0.0001	0.0981018	0.288533	0.0001	0.0001	0.0001	0.293601	0.0001	0.0001
			2210408F21Rik-206	2210408F21Rik	---	processed_transcript	ENSMUSG00000087380	2210408F21Rik	havana	7	OTTMUSG00000014729	2	OTTMUST00000041326	1	---	---	lincRNA	ENSMUST00000138653	havana	5	7	0.0001	0.056239	0.0001	0.116326	0.0001	0.0001	0.100209	0.0001	0.083875	0.0001	0.0001	0.238311	0.000100002	0.151397	0.0001	0.0001
			2210408F21Rik-211	2210408F21Rik	---	processed_transcript	ENSMUSG00000087380	2210408F21Rik	havana	7	OTTMUSG00000014729	2	OTTMUST00000041323	1	---	---	lincRNA	ENSMUST00000151800	havana	1	7	0.509244	1.61136	0.951971	0.000246075	0.742186	0.418593	0.000890021	0.0001	0.615783	0.000108735	0.778716	1.15327	0.244437	0.0001	1.04089	0.0001
			2210408F21Rik-213	2210408F21Rik	---	processed_transcript	ENSMUSG00000087380	2210408F21Rik	havana	7	OTTMUSG00000014729	2	OTTMUST00000034970	1	---	---	lincRNA	ENSMUST00000153057	havana	3	7	0.309861	0.563946	1.73856	0.483643	0.000700411	0.0001	0.266663	0.683597	1.12192	0.621999	0.421143	0.43458	0.700886	0.757523	0.801673	0.0001
			2210408F21Rik-214	2210408F21Rik	---	processed_transcript	ENSMUSG00000087380	2210408F21Rik	havana	7	OTTMUSG00000014729	2	OTTMUST00000034963	1	---	---	lincRNA	ENSMUST00000155345	havana	1	7	0.0001	0.254056	0.171154	0.0001	0.318956	0.0001	0.84141	0.315759	0.146985	0.0001	0.329433	0.283482	0.000100064	0.0001	0.170999	0.141128
			2210408F21Rik-215	2210408F21Rik	---	processed_transcript	ENSMUSG00000087380	2210408F21Rik	havana	7	OTTMUSG00000014729	2	OTTMUST00000138395	1	---	---	TEC	ENSMUST00000201375	havana	NA	1	0.0001	0.0001	0.0796993	0.0001	0.067019	0.0001	0.0001	0.0710416	0.303818	0.0001	0.144599	0.0001	0.0777735	0.0001	0.144041	0.0001
			2210408I21Rik-201	2210408I21Rik	CCDS49316	protein_coding	ENSMUSG00000071252	2210408I21Rik	ensembl_havana	6	OTTMUSG00000035272	2	OTTMUST00000089959	2	ENSMUSP00000127449	1	protein_coding	ENSMUST00000168779	ensembl_havana	1 (assigned to previous version 1)	2	7.31111	3.90422	0.702578	2.5726	0.43248	4.37644	2.20178	2.26549	4.04054	3.02368	3.27294	1.96967	6.47451	5.79131	1.3693	0.681513
			2210408I21Rik-202	2210408I21Rik	---	protein_coding	ENSMUSG00000071252	2210408I21Rik	ensembl_havana	6	OTTMUSG00000035272	2	OTTMUST00000163896	1	ENSMUSP00000153096	1	protein_coding	ENSMUST00000225605	havana	---	1	2.19551	2.42974	3.96482	3.07248	2.3203	2.48518	4.4889	4.33229	4.41338	4.05684	1.32292	5.03694	1.7861	1.5741	3.24303	0.947606
			2210408I21Rik-205	2210408I21Rik	---	protein_coding	ENSMUSG00000071252	2210408I21Rik	ensembl_havana	6	OTTMUSG00000035272	2	OTTMUST00000163894	1	---	---	retained_intron	ENSMUST00000225992	havana	---	1	0.23518	0.000100002	0.108858	0.133143	0.490904	0.0804213	0.15312	0.0001	0.12642	0.0001	0.0284099	0.122165	0.206102	0.0001	0.0001	0.604771
			2210411M09Rik-201	2210411M09Rik	---	antisense	ENSMUSG00000085563	2210411M09Rik	havana	2	OTTMUSG00000034845	1	OTTMUST00000088582	1	---	---	antisense	ENSMUST00000128545	havana	1	2	0.286785	0.0001	0.238898	0.244238	0.334695	0.0001	0.0753033	0.283867	0.227889	0.21755	0.216849	0.0001	0.23312	0.304447	0.431922	0.0001
			2210417A02Rik-201	2210417A02Rik	---	lincRNA	ENSMUSG00000086494	2210417A02Rik	havana	1	OTTMUSG00000021230	1	OTTMUST00000050274	1	---	---	lincRNA	ENSMUST00000150265	havana	1	1	0.0001	0.0001	0.0001	0.0814792	0.334695	0.128651	0.0001	0.0001	0.0001	0.0001	0.144599	0.0001	0.0777735	0.547925	0.0001	0.0001
			2210418O10Rik-201	2210418O10Rik	CCDS84594	protein_coding	ENSMUSG00000078894	2210418O10Rik	ensembl_havana	9	OTTMUSG00000034101	3	OTTMUST00000086229	1	ENSMUSP00000096607	2	protein_coding	ENSMUST00000099009	havana	1	8	4.94476	6.88911	1.91168	0.0922433	8.71703	3.41479	6.47211	4.5288	2.42618	6.23139	6.97059	8.92488	11.1802	6.71504	5.11481	19.335
			2210418O10Rik-203	2210418O10Rik	CCDS84595	protein_coding	ENSMUSG00000078894	2210418O10Rik	ensembl_havana	9	OTTMUSG00000034101	3	OTTMUST00000086231	2	ENSMUSP00000118168	1	protein_coding	ENSMUST00000136719	havana	1	1	0.00364495	0.602374	0.31045	0.707864	0.353546	0.156259	0.00192075	0.000101469	0.0001	0.00033906	0.194545	0.000140401	0.00244272	0.103634	0.0420099	0.00243963
			2210418O10Rik-204	2210418O10Rik	---	protein_coding	ENSMUSG00000078894	2210418O10Rik	ensembl_havana	9	OTTMUSG00000034101	3	---	---	ENSMUSP00000126545	1	protein_coding	ENSMUST00000166464	ensembl	NA	1	0.000213701	0.911288	0.752438	0.419101	0.883726	0.774613	0.230323	0.552468	0.472193	0.151871	0.22189	0.0313948	0.210485	1.09412	0.747229	0.00559141
			2300009A05Rik-201	2300009A05Rik	CCDS52830	protein_coding	ENSMUSG00000032403	2300009A05Rik	ensembl_havana	8	OTTMUSG00000045985	1	OTTMUST00000120119	1	ENSMUSP00000127596	1	protein_coding	ENSMUST00000168665	ensembl_havana	1	2	3.06845	0.850839	5.36244	2.27007	3.20017	4.21602	2.18887	1.21917	4.41669	2.11398	2.23001	2.64218	1.81668	2.94691	3.11934	1.74674
			2300009A05Rik-202	2300009A05Rik	---	protein_coding	ENSMUSG00000032403	2300009A05Rik	ensembl_havana	8	OTTMUSG00000045985	1	OTTMUST00000120121	1	---	---	retained_intron	ENSMUST00000185528	havana	NA	1	7.00029	5.89323	3.32978	8.14667	6.27842	3.69005	12.5417	5.33492	7.49403	3.43113	8.1991	3.19504	5.46367	7.45367	5.63045	0.0527728
			2310001H17Rik-202	2310001H17Rik	---	lincRNA	ENSMUSG00000097354	2310001H17Rik	havana	7	OTTMUSG00000056527	1	OTTMUST00000139617	1	---	---	lincRNA	ENSMUST00000181238	havana	1	1	0.286785	0.492727	0.0001	0.0001	0.0001	0.257202	0.0001	0.189598	0.0001	0.21755	0.0775381	0.138037	0.0001	0.0609694	0.0720703	0.0001
			2310001H17Rik-203	2310001H17Rik	---	lincRNA	ENSMUSG00000097354	2310001H17Rik	havana	7	OTTMUSG00000056527	1	OTTMUST00000139618	1	---	---	lincRNA	ENSMUST00000181517	havana	1	7	1.07517	0.0704752	0.0001	0.0001	0.133938	0.0001	1.50417	0.16531	0.0001	0.0001	1.12624	0.48288	0.621488	1.15662	0.0001	0.0001
			2310001H17Rik-204	2310001H17Rik	---	lincRNA	ENSMUSG00000097354	2310001H17Rik	havana	7	OTTMUSG00000056527	1	OTTMUST00000139620	1	---	---	lincRNA	ENSMUST00000203780	havana	1	2	0.286785	0.224087	0.0001	0.156299	0.176454	0.419135	0.0001	0.818016	0.0001	0.0725834	0.34696	0.181855	0.310794	0.096966	0.0001	0.0001
			2310001K24Rik-202	2310001K24Rik	---	antisense	ENSMUSG00000053353	2310001K24Rik	ensembl_havana	5	OTTMUSG00000046006	1	OTTMUST00000120162	1	---	---	antisense	ENSMUST00000186760	havana	2	1	0.228085	0.0001	0.336305	0.0001	0.137428	0.0653798	0.170123	0.0769949	0.162045	0.0001	0.0001	0.0813267	0.0001	0.452813	0.147025	0.288584
			2310009B15Rik-201	2310009B15Rik	CCDS35727	protein_coding	ENSMUSG00000079283	2310009B15Rik	ensembl_havana	2	OTTMUSG00000049925	3	OTTMUST00000127093	3	ENSMUSP00000107656	1	protein_coding	ENSMUST00000112025	ensembl_havana	2	2	0.693898	1.43281	0.749776	2.60999	1.20636	1.06588	0.514275	1.4267	0.981774	2.24625	1.03128	1.85146	1.87274	0.392747	1.32552	1.82183
			2310009B15Rik-202	2310009B15Rik	---	protein_coding	ENSMUSG00000079283	2310009B15Rik	ensembl_havana	2	OTTMUSG00000049925	3	OTTMUST00000127095	3	ENSMUSP00000141565	1	nonsense_mediated_decay	ENSMUST00000193374	havana	1	1	1.14923	1.82515	1.23757	1.68809	1.24021	1.6542	1.41449	1.10606	0.621663	1.0157	1.49873	0.787337	0.360562	0.695699	1.80194	3.3224
			2310009B15Rik-203	2310009B15Rik	---	protein_coding	ENSMUSG00000079283	2310009B15Rik	ensembl_havana	2	OTTMUSG00000049925	3	OTTMUST00000127094	2	---	---	retained_intron	ENSMUST00000195075	havana	2	1	1.23903	0.612983	0.719328	0.422209	1.30119	0.236891	1.23007	0.588978	0.674748	0.0001	0.938274	0.534054	1.33997	0.798807	1.47894	0.0001
			2310010J17Rik-202	2310010J17Rik	---	bidirectional_promoter_lncRNA	ENSMUSG00000097162	2310010J17Rik	havana	2	OTTMUSG00000059716	1	OTTMUST00000146407	1	---	---	bidirectional_promoter_lncRNA	ENSMUST00000209164	havana	1	1	0.0001	0.210786	0.000100055	0.0001	0.624879	0.0001	0.0001	0.0001	0.101211	0.0001	0.144298	0.0001	0.0001	0.0001	0.0001	0.0001
			2310010J17Rik-203	2310010J17Rik	---	bidirectional_promoter_lncRNA	ENSMUSG00000097162	2310010J17Rik	havana	2	OTTMUSG00000059716	1	OTTMUST00000146406	1	---	---	bidirectional_promoter_lncRNA	ENSMUST00000209166	havana	1	1	0.0001	0.0001	0.178194	0.0814792	0.111429	0.0001	0.0001	0.0710416	0.126567	0.0001	0.000100429	0.0690686	0.0001	0.182708	0.0001	0.135469
			2310011J03Rik-201	2310011J03Rik	CCDS24017	protein_coding	ENSMUSG00000020133	2310011J03Rik	ensembl_havana	8	OTTMUSG00000019117	1	OTTMUST00000045791	1	ENSMUSP00000020341	8	protein_coding	ENSMUST00000020341	ensembl_havana	1	8	47.0164	32.1616	36.2178	39.8759	40.8876	39.2724	34.368	39.0889	37.3574	39.3586	45.3006	35.0361	31.0695	36.8261	37.4966	44.2658
			2310015A10Rik-201	2310015A10Rik	---	processed_transcript	ENSMUSG00000097729	2310015A10Rik	havana	2	OTTMUSG00000065548	1	OTTMUST00000159641	1	---	---	processed_transcript	ENSMUST00000180643	havana	1	2	2.43692	1.67349	3.37279	2.67626	1.27156	1.34988	5.48994	3.47624	0.303818	0.8699	1.87859	1.1036	1.86426	2.49575	0.359952	2.17452
			2310015A10Rik-202	2310015A10Rik	---	processed_transcript	ENSMUSG00000097729	2310015A10Rik	havana	2	OTTMUSG00000065548	1	OTTMUST00000159638	1	---	---	retained_intron	ENSMUST00000218078	havana	NA	1	0.358456	0.211226	0.477696	0.0001	0.0001	0.128651	0.0753033	0.0001	0.151959	0.0001	0.144599	0.0001	0.0777735	0.906601	0.359952	0.270838
			2310015A10Rik-203	2310015A10Rik	---	processed_transcript	ENSMUSG00000097729	2310015A10Rik	havana	2	OTTMUSG00000065548	1	OTTMUST00000159639	1	---	---	processed_transcript	ENSMUST00000219349	havana	5	1	0.0001	0.0001	0.0001	0.0908316	0.0001	0.0001	0.22571	0.0001	0.0001	0.0001	0.144599	0.0690686	0.23312	0.0675099	0.0001	0.939045
			2310022A10Rik-201	2310022A10Rik	CCDS21026	protein_coding	ENSMUSG00000049643	2310022A10Rik	ensembl_havana	15	OTTMUSG00000046071	3	OTTMUST00000120294	1	ENSMUSP00000066803	7	protein_coding	ENSMUST00000067386	ensembl_havana	1	13	16.6625	17.3906	20.2881	18.7987	16.2441	14.4779	11.6335	18.8904	14.3164	13.3088	11.7348	18.5848	19.3564	13.2938	12.3524	20.0106
			2310022A10Rik-203	2310022A10Rik	---	protein_coding	ENSMUSG00000049643	2310022A10Rik	ensembl_havana	15	OTTMUSG00000046071	3	OTTMUST00000120297	1	---	---	retained_intron	ENSMUST00000186826	havana	1	1	0.35123	1.32302	1.78165	0.0896412	0.313513	0.931404	1.92898	0.396688	1.52096	1.90999	0.428427	0.587766	0.0894528	0.197483	0.421026	1.63344
			2310022A10Rik-204	2310022A10Rik	---	protein_coding	ENSMUSG00000049643	2310022A10Rik	ensembl_havana	15	OTTMUSG00000046071	3	OTTMUST00000120296	1	ENSMUSP00000139423	1	protein_coding	ENSMUST00000187032	havana	1	1	0.0141365	0.795312	0.136964	0.0138815	0.00258533	0.000565106	0.406731	0.0878308	0.0839443	0.0840449	0.0208407	0.000440316	0.000103705	0.135652	0.00745593	0.000920993
			2310022A10Rik-205	2310022A10Rik	---	protein_coding	ENSMUSG00000049643	2310022A10Rik	ensembl_havana	15	OTTMUSG00000046071	3	OTTMUST00000120295	1	ENSMUSP00000140651	1	protein_coding	ENSMUST00000187960	havana	5	6	0.108771	1.11142	0.0385424	0.059518	0.437673	0.0166417	1.7487	2.18469	0.159246	3.60459	0.73056	0.00645728	0.000604918	1.03722	0.544734	0.0145096
			2310022A10Rik-206	2310022A10Rik	---	protein_coding	ENSMUSG00000049643	2310022A10Rik	ensembl_havana	15	OTTMUSG00000046071	3	OTTMUST00000120298	1	ENSMUSP00000141195	1	protein_coding	ENSMUST00000190656	havana	5	1	0.351651	0.0001	0.361421	0.0001	0.0001	0.0001	0.0001	0.503762	0.852207	0.156171	0.379836	0.132208	0.749062	0.310218	0.277303	0.0001
			2310022B05Rik-201	2310022B05Rik	CCDS22773	protein_coding	ENSMUSG00000031983	2310022B05Rik	ensembl_havana	7	OTTMUSG00000061563	1	OTTMUST00000150180	1	ENSMUSP00000034464	6	protein_coding	ENSMUST00000034464	ensembl_havana	1	7	9.96239	9.21925	8.43762	9.11457	13.3839	10.0271	24.8924	6.45579	6.75783	4.13165	7.8753	9.37983	16.3892	10.7131	11.0116	12.3187
			2310033P09Rik-201	2310033P09Rik	CCDS24764	protein_coding	ENSMUSG00000020441	2310033P09Rik	ensembl_havana	6	OTTMUSG00000005780	1	OTTMUST00000012797	1	ENSMUSP00000020719	6	protein_coding	ENSMUST00000020719	ensembl_havana	1	6	14.6206	12.9544	13.93	16.927	16.5575	11.9553	14.7981	14.4722	15.5346	15.1595	14.0486	19.2423	13.3289	14.9497	17.0571	19.2225
			2310034G01Rik-201	2310034G01Rik	---	protein_coding	ENSMUSG00000099655	2310034G01Rik	havana	2	OTTMUSG00000046078	2	OTTMUST00000120313	2	ENSMUSP00000153475	1	protein_coding	ENSMUST00000189008	havana	5 (assigned to previous version 1)	2	0.358456	0.0001	0.238898	0.732513	0.0001	0.0001	0.376116	0.354808	0.0760295	0.0001	1.01159	0.207006	1.4759	0.182708	0.287981	0.0001
			2310034O05Rik-201	2310034O05Rik	---	lincRNA	ENSMUSG00000100157	2310034O05Rik	havana	6	OTTMUSG00000046079	1	OTTMUST00000120314	1	---	---	lincRNA	ENSMUST00000185221	havana	1	6	0.0001	0.0704752	0.0001	0.0001	0.602371	0.257202	0.0001	0.0001	0.0001	0.0001	0.0001	0.0001	0.0001	0.0609694	0.0001	0.676946
			2310039H08Rik-201	2310039H08Rik	CCDS28841	protein_coding	ENSMUSG00000062619	2310039H08Rik	ensembl_havana	6	OTTMUSG00000072211	1	OTTMUST00000174694	1	ENSMUSP00000071378	5	protein_coding	ENSMUST00000071430	ensembl_havana	NA (assigned to previous version 5)	6	1.93522	4.36336	3.66167	2.11596	4.28291	4.6922	5.18913	6.66861	3.49286	3.84172	2.52883	1.93122	4.19447	5.05226	4.31832	4.8057
			2310040G24Rik-201	2310040G24Rik	---	lincRNA	ENSMUSG00000101655	2310040G24Rik	havana	1	OTTMUSG00000046086	1	OTTMUST00000120324	1	---	---	lincRNA	ENSMUST00000188135	havana	3	1	0.0001	0.121999	0.000100001	0.000100003	0.0001	0.0001	0.0001	0.0001	0.52776	0.0001	0.0001	0.0001	0.0001	0.0001	0.681823	0.0001
			2310040G24Rik-202	2310040G24Rik	---	lincRNA	ENSMUSG00000101655	2310040G24Rik	havana	1	OTTMUSG00000046086	1	OTTMUST00000120325	1	---	---	lincRNA	ENSMUST00000189386	havana	1	1	6.66552	7.90098	6.84564	6.42905	6.3574	4.37083	8.34766	5.39166	7.67283	6.45112	6.06906	4.62099	5.51492	6.87835	6.87526	2.16601
			2310043M15Rik-201	2310043M15Rik	---	antisense	ENSMUSG00000097768	2310043M15Rik	havana	2	OTTMUSG00000069468	1	OTTMUST00000167960	1	---	---	antisense	ENSMUST00000180967	havana	1 (assigned to previous version 1)	2	0.0001	0.849426	0.0001	0.325617	0.107753	0.771405	0.0773718	0.63853	0.379748	0.323444	0.361348	0.0001	0.543814	0.796716	0.719803	0.0809694
			2310043P16Rik-201	2310043P16Rik	---	TEC	ENSMUSG00000108732	2310043P16Rik	havana	1	OTTMUSG00000058140	1	OTTMUST00000142773	1	---	---	TEC	ENSMUST00000205403	havana	NA	1	5.51878	4.15224	5.49245	2.76699	4.61751	6.10626	2.18099	0.709516	5.08738	6.01622	2.23984	2.06916	8.07814	2.55662	4.03044	1.69221
			2310047D07Rik-201	2310047D07Rik	---	lincRNA	ENSMUSG00000100783	2310047D07Rik	havana	1	OTTMUSG00000046209	1	OTTMUST00000120510	1	---	---	lincRNA	ENSMUST00000189493	havana	3	1	0.286785	0.0001	0.0001	0.120984	0.0521973	0.0001	0.0684045	0.000100006	0.683466	0.0189097	0.216849	0.00904882	0.0001	0.660815	0.524151	0.0001
			2310047D07Rik-202	2310047D07Rik	---	lincRNA	ENSMUSG00000100783	2310047D07Rik	havana	1	OTTMUSG00000046209	1	OTTMUST00000120511	1	---	---	lincRNA	ENSMUST00000189639	havana	1	1	0.0001	0.211226	0.238898	0.123354	0.349516	0.192926	0.458218	0.273789	0.000100003	0.126257	0.000100001	0.0601197	0.118465	0.000175591	0.54175	0.0001
			2310057M21Rik-201	2310057M21Rik	CCDS40159	protein_coding	ENSMUSG00000040177	2310057M21Rik	ensembl_havana	10	OTTMUSG00000059807	1	OTTMUST00000146572	1	ENSMUSP00000050128	9	protein_coding	ENSMUST00000059438	ensembl_havana	1	10	3.01178	3.78109	0.401033	2.62608	3.34972	2.53863	1.68406	4.66386	3.58222	2.6349	4.35405	3.60567	6.98144	5.72996	4.7838	4.5318
			2310057M21Rik-202	2310057M21Rik	---	protein_coding	ENSMUSG00000040177	2310057M21Rik	ensembl_havana	10	OTTMUSG00000059807	1	OTTMUST00000146574	1	---	---	retained_intron	ENSMUST00000207117	havana	1	1	0.496054	1.44223	2.97265	2.20839	1.00465	4.40863	1.32296	0.931851	0.0001	2.87268	0.503823	1.29815	1.49661	3.60236	2.49012	7.71332
			2310057M21Rik-204	2310057M21Rik	---	protein_coding	ENSMUSG00000040177	2310057M21Rik	ensembl_havana	10	OTTMUSG00000059807	1	OTTMUST00000146575	1	ENSMUSP00000147242	1	protein_coding	ENSMUST00000207354	havana	3	1	0.0248219	0.946696	0.846781	1.11118	1.20325	0.000984632	0.000100073	0.121385	0.0001	0.29881	0.142669	0.156813	1.34445	0.0121643	0.763591	2.14789
			2310057M21Rik-205	2310057M21Rik	---	protein_coding	ENSMUSG00000040177	2310057M21Rik	ensembl_havana	10	OTTMUSG00000059807	1	OTTMUST00000146577	1	---	---	processed_transcript	ENSMUST00000208509	havana	3	1	0.0001	0.000126945	0.0842107	0.00383648	0.000118834	0.0001	0.703135	0.0001	0.0001	0.0001	0.135916	0.0001	0.0001	0.0001	0.127932	0.0001
			2310057M21Rik-206	2310057M21Rik	---	protein_coding	ENSMUSG00000040177	2310057M21Rik	ensembl_havana	10	OTTMUSG00000059807	1	OTTMUST00000146573	1	ENSMUSP00000147153	1	nonsense_mediated_decay	ENSMUST00000208526	havana	1	1	10.5153	7.27203	5.00894	8.45513	4.88211	10.1494	7.79634	6.83997	12.0595	6.44371	7.07421	6.9403	4.2368	13.6645	8.67611	12.4782
			2310058D17Rik-201	2310058D17Rik	---	processed_transcript	ENSMUSG00000085379	2310058D17Rik	havana	1	OTTMUSG00000005774	1	OTTMUST00000012790	1	---	---	processed_transcript	ENSMUST00000131221	havana	1	1	0.931825	1.75948	0.557295	1.9532	1.53924	0.964231	1.72978	1.20611	1.82241	2.82695	0.794845	0.48288	1.32055	0.913142	1.15162	0.879999
			2310061I04Rik-202	2310061I04Rik	---	protein_coding	ENSMUSG00000050705	2310061I04Rik	ensembl_havana	15	OTTMUSG00000033080	3	OTTMUST00000082619	1	ENSMUSP00000115771	1	protein_coding	ENSMUST00000146451	havana	1	7	0.990799	0.739978	0.978828	1.68508	2.89882	2.33233	0.57974	1.34194	3.83414	1.37695	1.99326	1.437	1.6798	1.46703	1.10521	0.693613
			2310061I04Rik-203	2310061I04Rik	---	protein_coding	ENSMUSG00000050705	2310061I04Rik	ensembl_havana	15	OTTMUSG00000033080	3	OTTMUST00000082618	1	ENSMUSP00000114151	1	protein_coding	ENSMUST00000148482	havana	1	7	0.00238757	0.0133378	2.23562	1.02359	0.00482951	0.0682604	0.93491	0.0396398	0.749877	0.0360389	0.517612	0.0106726	0.000613986	0.491738	0.243773	0.302701
			2310061I04Rik-204	2310061I04Rik	CCDS50095	protein_coding	ENSMUSG00000050705	2310061I04Rik	ensembl_havana	15	OTTMUSG00000033080	3	OTTMUST00000082617	2	ENSMUSP00000116278	1	protein_coding	ENSMUST00000148721	ensembl_havana	5	7	3.13623	4.05466	4.52423	3.76549	2.74033	3.97187	4.66266	2.70362	2.01174	9.45267	3.12489	4.64791	3.34089	5.70715	6.82846	0.966838
			2310061I04Rik-208	2310061I04Rik	---	protein_coding	ENSMUSG00000050705	2310061I04Rik	ensembl_havana	15	OTTMUSG00000033080	3	OTTMUST00000082624	1	ENSMUSP00000123547	1	protein_coding	ENSMUST00000154670	havana	3	7	0.816293	0.118692	0.142052	0.280705	0.312217	0.119758	0.741794	0.100751	0.617941	0.369657	0.0001	0.318884	0.416246	0.43011	0.449318	0.0001
			2310068J16Rik-201	2310068J16Rik	---	antisense	ENSMUSG00000100084	2310068J16Rik	havana	2	OTTMUSG00000046235	2	OTTMUST00000120566	2	---	---	antisense	ENSMUST00000188271	havana	NA (assigned to previous version 1)	2	0.864323	0.989665	0.955291	0.822466	0.936965	1.05516	1.0646	1.14013	0.683466	0.80888	1.37915	0.96566	1.09292	0.675027	1.08442	1.98403
			2410002F23Rik-201	2410002F23Rik	CCDS52228	protein_coding	ENSMUSG00000045411	2410002F23Rik	ensembl_havana	16	OTTMUSG00000023110	7	OTTMUST00000055812	2	ENSMUSP00000103583	1	protein_coding	ENSMUST00000055858	havana	1	13	7.28283	7.24549	0.926384	10.5916	7.90984	11.1582	10.241	4.42417	4.31464	4.27362	7.58958	9.19112	5.06948	7.03974	7.1495	10.9974
			2410002F23Rik-202	2410002F23Rik	CCDS52228	protein_coding	ENSMUSG00000045411	2410002F23Rik	ensembl_havana	16	OTTMUSG00000023110	7	OTTMUST00000055819	1	ENSMUSP00000071265	4	protein_coding	ENSMUST00000071296	ensembl_havana	2	10	4.73219	7.14164	6.06568	6.56388	6.99721	3.37564	2.23387	1.79341	6.98429	3.69909	4.59815	7.65199	2.7528	10.9745	5.35386	6.69927
			2410002F23Rik-203	2410002F23Rik	CCDS52228	protein_coding	ENSMUSG00000045411	2410002F23Rik	ensembl_havana	16	OTTMUSG00000023110	7	OTTMUST00000055818	1	ENSMUSP00000095894	2	protein_coding	ENSMUST00000084937	havana	2	10	6.37943	0.721185	4.02341	2.62524	3.31904	1.15363	3.44017	5.1452	4.16712	2.66084	0.516074	0.442438	1.54377	7.04704	3.41881	8.0305
			2410002F23Rik-204	2410002F23Rik	CCDS52228	protein_coding	ENSMUSG00000045411	2410002F23Rik	ensembl_havana	16	OTTMUSG00000023110	7	OTTMUST00000055817	1	ENSMUSP00000103581	1	protein_coding	ENSMUST00000107948	havana	2	7	1.4174	0.469406	5.02694	0.455957	2.47233	0.550217	0.838049	1.67939	1.55863	0.808269	1.13638	0.459301	3.64451	2.07712	0.643708	2.18624
			2410002F23Rik-205	2410002F23Rik	CCDS52228	protein_coding	ENSMUSG00000045411	2410002F23Rik	ensembl_havana	16	OTTMUSG00000023110	7	OTTMUST00000055815	1	ENSMUSP00000103582	1	protein_coding	ENSMUST00000107949	havana	2	7	0.318612	5.91218	4.31017	1.11728	2.41136	0.210771	0.305081	0.11534	0.404573	6	1.63475	3.21842	0.735184	3.58937	0.394091	5.07752
			2410002F23Rik-206	2410002F23Rik	CCDS52228	protein_coding	ENSMUSG00000045411	2410002F23Rik	ensembl_havana	16	OTTMUSG00000023110	7	OTTMUST00000055816	1	ENSMUSP00000103584	2	protein_coding	ENSMUST00000107950	havana	2	8	3.69598	3.81822	5.1271	2.31541	5.46928	3.24259	0.310544	1.95788	8.60571	2.52086	9.29106	4.98432	3.59735	22.6855	2.70279	3.67959
			2410002F23Rik-208	2410002F23Rik	---	protein_coding	ENSMUSG00000045411	2410002F23Rik	ensembl_havana	16	OTTMUSG00000023110	7	OTTMUST00000120632	2	ENSMUSP00000119445	2	protein_coding	ENSMUST00000137702	havana	5	7	0.000100205	0.278633	0.233876	0.136642	0.177923	0.000100005	0.000100002	0.374901	1.05154	0.000100001	0.155633	0.000100382	0.000100868	0.333058	0.000134509	0.0001
			2410002F23Rik-210	2410002F23Rik	---	protein_coding	ENSMUSG00000045411	2410002F23Rik	ensembl_havana	16	OTTMUSG00000023110	7	OTTMUST00000120597	1	---	---	processed_transcript	ENSMUST00000144905	havana	NA	2	2.62419	1.13824	1.93309	4.61446	0.555343	1.92449	3.15797	4.14831	2.28317	4.19626	3.91977	0.329223	1.46393	0.827683	5.04791	0.963471
			2410002F23Rik-212	2410002F23Rik	---	protein_coding	ENSMUSG00000045411	2410002F23Rik	ensembl_havana	16	OTTMUSG00000023110	7	OTTMUST00000055822	3	ENSMUSP00000117318	2	protein_coding	ENSMUST00000146155	havana	3	7	1.32429	0.535906	0.600915	0.563712	0.000134231	0.262392	0.0001	0.855481	0.0001	0.424299	0.757392	1.13627	0.952139	1.0707	0.528116	1.49139
			2410002F23Rik-213	2410002F23Rik	---	protein_coding	ENSMUSG00000045411	2410002F23Rik	ensembl_havana	16	OTTMUSG00000023110	7	OTTMUST00000120633	2	ENSMUSP00000139913	1	protein_coding	ENSMUST00000185481	havana	5	6	0.0001	0.417669	0.0001	0.0001	0.0001	0.0001	0.510891	0.0001	0.000103321	0.0001	0.0001	0.000100424	0.0001	0.0001	0.000100057	0.0001
			2410002F23Rik-215	2410002F23Rik	---	protein_coding	ENSMUSG00000045411	2410002F23Rik	ensembl_havana	16	OTTMUSG00000023110	7	OTTMUST00000120634	2	ENSMUSP00000140017	1	protein_coding	ENSMUST00000187524	havana	5	6	0.0001	0.0001	0.000454328	0.0001	0.123793	0.0001	0.0001	0.0001	0.0001	0.0001001	0.0001	0.293016	0.128155	0.0452724	0.123329	0.000100002
			2410002F23Rik-217	2410002F23Rik	CCDS52228	protein_coding	ENSMUSG00000045411	2410002F23Rik	ensembl_havana	16	OTTMUSG00000023110	7	OTTMUST00000055821	2	ENSMUSP00000139694	1	protein_coding	ENSMUST00000188111	havana	2	6	2.58064	0.29179	1.6276	0.250279	0.513056	0.466723	1.39167	2.98884	1.68567	1.07641	3.97284	0.179035	4.46504	10.1056	7.81057	1.20532
			2410002F23Rik-218	2410002F23Rik	CCDS52228	protein_coding	ENSMUSG00000045411	2410002F23Rik	ensembl_havana	16	OTTMUSG00000023110	7	OTTMUST00000120598	1	ENSMUSP00000140200	1	protein_coding	ENSMUST00000188382	havana	5	1	0.0201485	0.0250267	0.0536977	0.388433	1.16542	0.00562385	0.139582	0.00257581	0.000817193	0.133652	0.0242704	1.65705	0.0116912	0.00557578	0.0066945	0.138078
			2410003L11Rik-201	2410003L11Rik	---	processed_transcript	ENSMUSG00000085860	2410003L11Rik	havana	1	OTTMUSG00000002745	1	OTTMUST00000005453	1	---	---	processed_transcript	ENSMUST00000131687	havana	1	1	0.286785	0.0001	0.716493	0.406996	0.0001	0.0643754	0.977743	0.496692	0.0001	0.0001	0.0001	0.0690686	0.0001	0.0001	0.0001	0.0001
			2410004B18Rik-201	2410004B18Rik	CCDS17898	protein_coding	ENSMUSG00000036873	2410004B18Rik	ensembl_havana	13	OTTMUSG00000022483	3	OTTMUST00000053802	1	ENSMUSP00000045376	7	protein_coding	ENSMUST00000039571	ensembl_havana	1	13	13.5599	17.6443	18.9247	16.483	11.7886	11.9591	7.93136	18.5973	10.033	11.7214	14.6726	13.8957	12.9765	11.5187	17.2851	5.08571
			2410004B18Rik-202	2410004B18Rik	---	protein_coding	ENSMUSG00000036873	2410004B18Rik	ensembl_havana	13	OTTMUSG00000022483	3	OTTMUST00000053803	2	ENSMUSP00000119149	1	nonsense_mediated_decay	ENSMUST00000134575	havana	1	7	3.33406	1.08542	2.48833	1.76197	1.34829	1.18948	0.000100027	0.917879	1.32795	0.000100003	2.9944	0.613669	1.33047	2.60832	2.55326	3.09492
			2410004B18Rik-203	2410004B18Rik	---	protein_coding	ENSMUSG00000036873	2410004B18Rik	ensembl_havana	13	OTTMUSG00000022483	3	OTTMUST00000053804	1	---	---	retained_intron	ENSMUST00000138876	havana	2	1	0.0819221	0.0948141	1.11994	0.105064	0.316567	0.0001	1.53784	0.0814692	0.487854	0.456548	0.0837551	0.222575	0.0908173	0.709105	0.318345	0.0001
			2410004B18Rik-206	2410004B18Rik	---	protein_coding	ENSMUSG00000036873	2410004B18Rik	ensembl_havana	13	OTTMUSG00000022483	3	OTTMUST00000120650	1	---	---	retained_intron	ENSMUST00000189656	havana	2	1	0.309052	0.0908166	0.0001	0.279687	0.133938	0.0643754	0.22571	0.0001	0.407929	0.0725834	0.204159	0.0001	0.27183	0.0001	0.204566	0.0001
			2410004B18Rik-207	2410004B18Rik	---	protein_coding	ENSMUSG00000036873	2410004B18Rik	ensembl_havana	13	OTTMUSG00000022483	3	OTTMUST00000120651	1	ENSMUSP00000140015	1	protein_coding	ENSMUST00000190472	havana	3	1	3.13598	1.63462	2.93916	3.58723	1.59621	1.76359	0.68355	2.60492	1.48698	2.39148	2.59392	0.786364	2.2601	2.14681	3.31739	1.43087
			2410006H16Rik-201	2410006H16Rik	---	processed_transcript	ENSMUSG00000086841	2410006H16Rik	havana	1	OTTMUSG00000005863	1	OTTMUST00000013050	1	---	---	processed_transcript	ENSMUST00000131787	havana	1	1	4.2287	4.22261	5.57205	6.75457	8.56573	3.34242	6.31717	4.54037	2.42984	3.84172	5.49107	5.17274	6.13631	3.22618	2.663	4.33191
			2410022M11Rik-201	2410022M11Rik	---	bidirectional_promoter_lncRNA	ENSMUSG00000100017	2410022M11Rik	havana	2	OTTMUSG00000046451	2	OTTMUST00000120940	2	---	---	bidirectional_promoter_lncRNA	ENSMUST00000186474	havana	NA (assigned to previous version 1)	2	10.0341	9.64151	8.67642	7.48698	11.9117	9.76996	9.47571	9.08063	9.18757	9.78535	8.3088	11.5868	6.52467	9.00878	9.50018	15.9737
			2410131K14Rik-201	2410131K14Rik	CCDS39237	protein_coding	ENSMUSG00000032840	2410131K14Rik	ensembl_havana	7	OTTMUSG00000028968	1	OTTMUST00000071792	1	ENSMUSP00000043410	7	protein_coding	ENSMUST00000049138	ensembl_havana	1	7	19.423	20.7608	12.4176	22.2166	17.4659	15.9404	19.8538	18.374	21.1085	16.5988	22.831	16.8284	14.3697	29.0348	21.7351	37.4297
			2500002B13Rik-201	2500002B13Rik	---	processed_transcript	ENSMUSG00000096917	2500002B13Rik	havana	2	OTTMUSG00000060716	1	OTTMUST00000148435	1	---	---	bidirectional_promoter_lncRNA	ENSMUST00000180690	havana	1	1	0.0717712	1.26685	0.0796993	0.0001	0.842753	0.385752	0.0001	0.0001	0.0001	0.724918	0.0001	0.689786	0.0001	0.121839	0.144041	0.0001
			2500004C02Rik-201	2500004C02Rik	---	processed_transcript	ENSMUSG00000073236	2500004C02Rik	havana	4	OTTMUSG00000016750	2	OTTMUST00000084729	1	---	---	processed_transcript	ENSMUST00000125345	havana	5	1	0.0001	0.0223335	0.0001	0.0001	0.064973	0.0001	0.0001	0.0225588	0.237939	0.0001	0.0561315	0.0268415	0.0001	0.0001	0.321326	0.0001
			2500004C02Rik-202	2500004C02Rik	---	processed_transcript	ENSMUSG00000073236	2500004C02Rik	havana	4	OTTMUSG00000016750	2	OTTMUST00000040634	2	---	---	processed_transcript	ENSMUST00000128026	havana	1	1	1.0035	0.892744	2.14928	1.62768	1.27361	1.79981	0.0001	0.899883	3.17909	1.88467	1.10006	0.525107	0.854508	0.608794	1.46106	0.270838
			2510002D24Rik-201	2510002D24Rik	CCDS28029	protein_coding	ENSMUSG00000071632	2510002D24Rik	ensembl_havana	10	OTTMUSG00000026273	5	OTTMUST00000064968	3	ENSMUSP00000060363	6	protein_coding	ENSMUST00000055413	ensembl_havana	1	12	2.71948	5.83333	1.65792	3.7951	4.18055	1.77357	2.20525	0.43056	3.71352	0.494823	3.46184	3.4284	5.73651	5.02858	5.6117	3.87474
			2510002D24Rik-203	2510002D24Rik	---	protein_coding	ENSMUSG00000071632	2510002D24Rik	ensembl_havana	10	OTTMUSG00000026273	5	OTTMUST00000121067	1	---	---	retained_intron	ENSMUST00000190776	havana	2	1	1.11024	1.03039	3.37624	0.796544	0.433237	2.79933	1.04684	2.56371	0.0128169	0.327512	3.15041	0.658205	0.987044	0.473366	0.661412	1.56159
			2510002D24Rik-204	2510002D24Rik	---	protein_coding	ENSMUSG00000071632	2510002D24Rik	ensembl_havana	10	OTTMUSG00000026273	5	OTTMUST00000121066	1	ENSMUSP00000141071	1	protein_coding	ENSMUST00000191388	havana	5	1	1.83261	0.525984	4.75685	2.97692	1.67689	1.91922	0.658787	2.22324	1.13345	1.56992	1.10888	1.98293	0.578052	1.43747	0.348458	0.384843
			2510009E07Rik-201	2510009E07Rik	CCDS28062	protein_coding	ENSMUSG00000043391	2510009E07Rik	ensembl_havana	10	OTTMUSG00000071511	1	OTTMUST00000173142	1	ENSMUSP00000062303	7	protein_coding	ENSMUST00000053336	ensembl_havana	1	7	203.366	175.392	220.31	157.875	140.465	162.752	117.47	121.579	168.951	167.811	157.786	158.557	210.261	199.783	155.091	191.718
			2510009E07Rik-202	2510009E07Rik	---	protein_coding	ENSMUSG00000043391	2510009E07Rik	ensembl_havana	10	OTTMUSG00000071511	1	OTTMUST00000173144	1	ENSMUSP00000156243	1	protein_coding	ENSMUST00000231592	havana	---	1	0.00031719	1.14788	0.0001	1.21448	0.412908	2.23872	3.78386	1.24712	0.000105771	0.533417	1.89146	1.9054	1.02741	1.07099	0.547209	0.000101454
			2510009E07Rik-203	2510009E07Rik	---	protein_coding	ENSMUSG00000043391	2510009E07Rik	ensembl_havana	10	OTTMUSG00000071511	1	OTTMUST00000173143	1	ENSMUSP00000156099	1	protein_coding	ENSMUST00000232164	havana	---	1	0.417033	0.0001	0.0001	0.0001	0.0001	0.0001	0.0001	0.318689	0.0001	0.000100002	0.0001	0.0001	0.0001	0.0001	0.157112	0.0001
			2510009E07Rik-204	2510009E07Rik	---	protein_coding	ENSMUSG00000043391	2510009E07Rik	ensembl_havana	10	OTTMUSG00000071511	1	OTTMUST00000173145	1	ENSMUSP00000156172	1	nonsense_mediated_decay	ENSMUST00000232634	havana	---	1	4.70881	2.35447	6.07086	2.12313	5.80901	2.25461	2.53125	2.56387	3.18146	1.26682	3.75131	1.26884	3.9455	4.33728	2.39569	9.98197
			2510016D11Rik-201	2510016D11Rik	---	TEC	ENSMUSG00000106825	2510016D11Rik	havana	1	OTTMUSG00000056261	1	OTTMUST00000139037	1	---	---	TEC	ENSMUST00000201971	havana	NA	1	0.931825	0.844603	2.46768	1.05803	0.936965	0.385752	2.18099	0.567633	0.227889	1.44977	0.361348	0.896691	0.854508	0.547925	0.719803	1.82758
			2510017J16Rik-201	2510017J16Rik	---	antisense	ENSMUSG00000104891	2510017J16Rik	havana	1	OTTMUSG00000053313	2	OTTMUST00000133173	1	---	---	antisense	ENSMUST00000198718	havana	NA	1	0.645141	0.281601	0.238898	1.30217	1.13772	0.385752	0.0001	0.212925	1.36683	2.10212	3.03458	2.06916	1.4759	2.13053	0.287981	2.77517
			2510039O18Rik-201	2510039O18Rik	CCDS18925	protein_coding	ENSMUSG00000044496	2510039O18Rik	ensembl_havana	6	OTTMUSG00000010678	1	OTTMUST00000024915	1	ENSMUSP00000099522	1	protein_coding	ENSMUST00000103232	ensembl_havana	1	1	222.897	189.028	254.001	183.347	174.19	207.16	246.516	74.6307	202.808	37.6914	234.594	205.389	243.118	211.095	243.62	146.537
			2510046G10Rik-201	2510046G10Rik	---	antisense	ENSMUSG00000066175	2510046G10Rik	ensembl_havana	2	OTTMUSG00000046564	1	---	---	---	---	antisense	ENSMUST00000084587	ensembl	NA	1	0.0001	0.125991	0.293883	0.20586	0.0001	0.0001	0.0842247	0.0001	0.000100017	0.219197	0.194448	0.834301	0.487985	0.000111769	0.282498	0.173772
			2510046G10Rik-202	2510046G10Rik	---	antisense	ENSMUSG00000066175	2510046G10Rik	ensembl_havana	2	OTTMUSG00000046564	1	OTTMUST00000121097	1	---	---	antisense	ENSMUST00000187458	havana	NA	1	1.94553	1.15688	1.18956	0.608132	0.963657	0.582433	0.0001	1.16426	2.68958	0.433353	0.755847	0.927648	1.04472	1.26227	0.752926	0.101242
			2600006K01Rik-201	2600006K01Rik	---	antisense	ENSMUSG00000039798	2600006K01Rik	ensembl_havana	2	OTTMUSG00000012689	2	OTTMUST00000030250	2	---	---	antisense	ENSMUST00000047607	ensembl_havana	1	2	0.430127	0.0804673	0.0001	0.0814792	0.0001	0.0001	0.0766374	0.638575	0.303818	0.0001	0.289098	0.0001	0.0001	0.123614	0.0001	0.0677846
			2610001A08Rik-201	2610001A08Rik	---	TEC	ENSMUSG00000103828	2610001A08Rik	havana	1	OTTMUSG00000046338	1	OTTMUST00000120774	1	---	---	TEC	ENSMUST00000193315	havana	NA	1	0.0001	0.0001	0.477696	0.162858	0.0001	0.385752	0.676929	0.0001	0.151959	0.145067	0.0723495	0.0001	0.0001	0.121839	0.575862	0.0001
			2610001J05Rik-201	2610001J05Rik	---	protein_coding	ENSMUSG00000052419	2610001J05Rik	havana	7	OTTMUSG00000033631	3	OTTMUST00000084734	2	ENSMUSP00000116702	1	protein_coding	ENSMUST00000139231	havana	1	1	9.7192	11.7605	11.773	8.19903	7.34362	10.745	3.84932	10.9986	14.002	9.92304	9.79317	6.96215	9.8275	5.97529	12.3924	5.2847
			2610001J05Rik-202	2610001J05Rik	---	protein_coding	ENSMUSG00000052419	2610001J05Rik	havana	7	OTTMUSG00000033631	3	OTTMUST00000084735	2	ENSMUSP00000120110	1	protein_coding	ENSMUST00000155856	havana	1	1	44.899	36.7768	44.906	47.5848	42.5123	43.4496	46.585	49.8259	37.6454	45.5575	40.7402	42.7142	52.7711	34.7436	41.1461	36.6489
			2610001J05Rik-203	2610001J05Rik	---	protein_coding	ENSMUSG00000052419	2610001J05Rik	havana	7	OTTMUSG00000033631	3	OTTMUST00000121098	1	ENSMUSP00000140155	1	protein_coding	ENSMUST00000185219	havana	NA	1	24.5565	19.2091	13.7359	17.968	20.4891	11.1149	8.06679	12.5572	21.7184	14.5301	16.7477	9.43075	13.547	14.5248	17.0815	30.02
			2610001J05Rik-204	2610001J05Rik	---	protein_coding	ENSMUSG00000052419	2610001J05Rik	havana	7	OTTMUSG00000033631	3	OTTMUST00000121099	1	ENSMUSP00000139650	1	protein_coding	ENSMUST00000185361	havana	3	1	2.96092	3.47374	4.24951	0.0594774	0.790192	5.32971	8.50555	1.39136	0.286463	0.0812415	2.22307	1.24089	2.53809	2.03486	3.07809	3.31184
			2610002M06Rik-201	2610002M06Rik	CCDS53171	protein_coding	ENSMUSG00000031242	2610002M06Rik	ensembl_havana	7	OTTMUSG00000018257	2	OTTMUST00000044122	1	ENSMUSP00000113588	1	protein_coding	ENSMUST00000120722	ensembl_havana	1	1	17.0067	13.2053	12.9748	9.52146	5.82202	14.6297	7.6858	11.4159	9.18616	14.2714	15.3893	10.771	11.4537	8.42605	14.5381	11.9716
			2610002M06Rik-202	2610002M06Rik	---	protein_coding	ENSMUSG00000031242	2610002M06Rik	ensembl_havana	7	OTTMUSG00000018257	2	OTTMUST00000121114	1	---	---	retained_intron	ENSMUST00000191183	havana	5	1	0.337965	0.166192	0.000100002	0.0001	0.000132804	0.153854	0.361147	0.360585	0.00151077	0.152982	0.0001	0.26421	0.119893	0.339352	0.0001	0.279473
			2610005L07Rik-201	2610005L07Rik	---	transcribed_unprocessed_pseudogene	ENSMUSG00000071793	2610005L07Rik	havana	12	OTTMUSG00000020117	2	OTTMUST00000047818	2	---	---	transcribed_unprocessed_pseudogene	ENSMUST00000139264	havana	NA	1	8.30224	6.71061	6.49683	9.01648	9.09243	9.84355	9.90741	5.53881	8.25181	8.59612	6.46874	7.09541	9.01443	12.6382	7.43432	11.6558
			2610005L07Rik-202	2610005L07Rik	---	transcribed_unprocessed_pseudogene	ENSMUSG00000071793	2610005L07Rik	havana	12	OTTMUSG00000020117	2	OTTMUST00000151672	1	---	---	processed_transcript	ENSMUST00000140111	havana	1	7	26.3619	29.8415	19.3919	23.498	34.1322	29.7008	24.6308	29.8205	36.8064	37.7461	32.7802	22.0198	23.4301	37.7136	26.9093	28.2064
			2610008E11Rik-201	2610008E11Rik	CCDS35965	protein_coding	ENSMUSG00000060301	2610008E11Rik	ensembl_havana	6	OTTMUSG00000038141	2	OTTMUST00000098234	1	ENSMUSP00000044020	6	protein_coding	ENSMUST00000039271	ensembl_havana	1	6	31.483	28.2225	36.9998	21.1137	16.1577	33.0768	15.492	27.1124	37.3858	46.3296	37.7601	25.4217	26.5486	39.9555	37.751	9.46098
			2610008E11Rik-203	2610008E11Rik	---	protein_coding	ENSMUSG00000060301	2610008E11Rik	ensembl_havana	6	OTTMUSG00000038141	2	OTTMUST00000157089	1	---	---	retained_intron	ENSMUST00000219729	havana	NA	1	2.00689	2.39286	2.94527	3.25527	1.47232	3.59952	1.42896	1.56082	2.42984	2.76485	2.64853	2.42856	1.70892	1.34447	1.79936	2.91054
			2610008E11Rik-204	2610008E11Rik	---	protein_coding	ENSMUSG00000060301	2610008E11Rik	ensembl_havana	6	OTTMUSG00000038141	2	OTTMUST00000157088	1	ENSMUSP00000151822	1	protein_coding	ENSMUST00000220220	havana	2	1	0.267538	0.420447	0.730485	0.126453	0.505346	0.796549	0.0001	0.767903	1.56622	0.629489	0.846205	0.702998	0.55969	0.51762	0.321533	0.0827392
			2610012C04Rik-201	2610012C04Rik	---	TEC	ENSMUSG00000102474	2610012C04Rik	havana	1	OTTMUSG00000049804	1	OTTMUST00000126858	1	---	---	TEC	ENSMUST00000193434	havana	NA	1	0.0001	0.0001	0.159299	0.0001	0.0001	0.0001	0.526523	0.0001	0.0001	0.0001	0.0001	0.0001	0.0001	0.0609694	0.0001	1.96295
			2610017A05Rik-201	2610017A05Rik	---	TEC	ENSMUSG00000107909	2610017A05Rik	havana	1	OTTMUSG00000057527	1	OTTMUST00000141452	1	---	---	TEC	ENSMUST00000204670	havana	NA	1	2.65193	1.05573	2.46768	0.162858	1.00388	0.385752	0.0001	0.993283	0.0001	0.507484	0.289098	0.344943	1.32055	1.09575	1.51148	0.0001
			2610020C07Rik-201	2610020C07Rik	---	antisense	ENSMUSG00000097537	2610020C07Rik	havana	2	OTTMUSG00000071223	1	OTTMUST00000172346	1	---	---	antisense	ENSMUST00000181526	havana	1 (assigned to previous version 1)	2	0.719704	1.55892	1.35776	2.55049	1.68265	1.41683	2.65398	0.861405	2.56302	0.438698	3.04912	1.94775	1.87223	1.22114	1.30179	0.813164
			2610020C07Rik-204	2610020C07Rik	---	antisense	ENSMUSG00000097537	2610020C07Rik	havana	2	OTTMUSG00000071223	1	OTTMUST00000172349	1	---	---	antisense	ENSMUST00000230245	havana	---	1	0.358456	0.0001	0.238898	0.0814792	0.200857	0.0001	0.0001	0.780458	0.303818	0.362517	0.216849	0.0001	0.155447	0.0609694	0.0720703	0.0001
			2610021A01Rik-201	2610021A01Rik	---	protein_coding	ENSMUSG00000091474	2610021A01Rik	havana	2	OTTMUSG00000035884	3	OTTMUST00000092031	2	ENSMUSP00000127760	1	protein_coding	ENSMUST00000163475	havana	1	2	23.5938	20.0753	20.22	22.7724	18.6293	20.6074	11.7003	16.6534	17.8136	7.65047	30.1115	8.47829	6.8196	14.0003	16.7963	15.5161
			2610021A01Rik-202	2610021A01Rik	---	protein_coding	ENSMUSG00000091474	2610021A01Rik	havana	2	OTTMUSG00000035884	3	OTTMUST00000142628	2	ENSMUSP00000146223	1	protein_coding	ENSMUST00000205433	havana	2	1	0.729073	0.000103678	0.0001	0.209763	0.308041	0.725729	0.0001	0.479101	0.103186	0.4791	0.54881	0.66583	0.0001	0.0197071	0.0986679	0.0001
			2610021A01Rik-203	2610021A01Rik	---	protein_coding	ENSMUSG00000091474	2610021A01Rik	havana	2	OTTMUSG00000035884	3	OTTMUST00000142626	1	---	---	processed_transcript	ENSMUST00000205587	havana	2	1	0.000100121	0.406121	0.391509	0.0001	0.268676	0.0001	0.0001	0.303871	0.724186	0.351278	0.0001	0.000100006	0.102088	0.729607	0.390383	0.0001
			2610021A01Rik-205	2610021A01Rik	---	protein_coding	ENSMUSG00000091474	2610021A01Rik	havana	2	OTTMUSG00000035884	3	OTTMUST00000142630	1	---	---	retained_intron	ENSMUST00000206757	havana	5	1	0.616573	0.349948	0.442231	0.138389	0.0001	0.328008	0.257247	0.262194	0.417698	0.0001	0.551742	0.166933	0.240806	0.191731	0.563701	0.254376
			2610021A01Rik-206	2610021A01Rik	---	protein_coding	ENSMUSG00000091474	2610021A01Rik	havana	2	OTTMUSG00000035884	3	OTTMUST00000142629	1	---	---	retained_intron	ENSMUST00000206985	havana	5	1	0.0717712	0.0001	0.0001	0.0833882	0.200857	0.0001	0.0001	0.0710416	0.151959	0.0001	0.578096	0.0001	0.0001	0.304447	0.287981	0.0001
			2610024D14Rik-201	2610024D14Rik	---	processed_pseudogene	ENSMUSG00000084362	2610024D14Rik	havana	1	OTTMUSG00000005238	1	OTTMUST00000011684	1	---	---	processed_pseudogene	ENSMUST00000121233	havana	NA	1	0.143442	0.0704752	0.0001	0.162858	0.133938	0.0643754	0.0001	0.0710416	0.379748	0.0725834	0.0723495	0.0001	0.0777735	0.243578	0.0720703	0.0677846
			2610028D06Rik-201	2610028D06Rik	---	TEC	ENSMUSG00000110997	2610028D06Rik	havana	1	OTTMUSG00000063517	1	OTTMUST00000154731	1	---	---	TEC	ENSMUST00000215216	havana	NA	1	0.143442	0.0001	1.27369	0.732513	0.200857	0.257202	0.0001	0.638575	2.42984	0.0001	0.144599	0.275974	0.543814	0.730533	0.719803	0.0001
			2610035D17Rik-201	2610035D17Rik	---	lincRNA	ENSMUSG00000087259	2610035D17Rik	havana	7	OTTMUSG00000003314	1	OTTMUST00000006940	1	---	---	lincRNA	ENSMUST00000127263	havana	5	7	0.35727	0.000100172	0.000105567	0.09306	0.0001	0.109146	0.000101617	1.59004	0.679647	0.648722	1.41519	0.0235726	0.000100252	1.7846	0.0497891	1.4277
			2610035D17Rik-202	2610035D17Rik	---	lincRNA	ENSMUSG00000087259	2610035D17Rik	havana	7	OTTMUSG00000003314	1	OTTMUST00000006939	1	---	---	lincRNA	ENSMUST00000136438	havana	1	7	1.35518	0.24054	1.83088	1.40954	0.0001	2.83152	2.70741	0.252166	0.0001	0.0001	0.000101132	0.0001	3.57308	1.11748	1.43679	0.0001
			2610035D17Rik-203	2610035D17Rik	---	lincRNA	ENSMUSG00000087259	2610035D17Rik	havana	7	OTTMUSG00000003314	1	OTTMUST00000006941	1	---	---	lincRNA	ENSMUST00000145206	havana	3	1	0.294644	0.322661	0.000102705	0.450795	0.0001	0.0805739	0.000107838	0.00258074	0.00391854	0.00382788	2.91998	0.113902	0.000100031	0.0199566	0.241007	0.399988
			2610037D02Rik-202	2610037D02Rik	---	lincRNA	ENSMUSG00000097536	2610037D02Rik	havana	2	OTTMUSG00000044625	3	OTTMUST00000117411	3	---	---	lincRNA	ENSMUST00000185067	havana	NA	1	1.36185	2.95586	1.75128	2.60423	0.936965	1.67126	0.0753033	0.8514	3.41693	2.53702	3.39583	2.48297	1.78659	3.65227	2.73497	13.1986
			2610042L04Rik-202	2610042L04Rik	CCDS84074	protein_coding	ENSMUSG00000079388	2610042L04Rik	ensembl_havana	9	OTTMUSG00000036015	2	OTTMUST00000092418	2	ENSMUSP00000132127	1	protein_coding	ENSMUST00000165466	havana	1	7	0.359512	0.0972986	1.5195	0.0001	0.149453	0.376336	0.154672	0.091124	0.430006	0.0274561	0.0001	0.313519	0.222383	0.108936	0.129362	0.096978
			2610044O15Rik8-202	2610044O15Rik8	---	protein_coding	ENSMUSG00000071302	2610044O15Rik8	ensembl_havana	10	OTTMUSG00000046629	3	OTTMUST00000121209	2	ENSMUSP00000140654	1	protein_coding	ENSMUST00000186619	havana	2	6	1.92053	3.14121	5.75972	6.29563	0.983155	7.02444	0.0001	2.54359	3.57546	4.0166	3.41454	6.73261	4.23552	5.76182	3.96511	4.0277
			2610044O15Rik8-204	2610044O15Rik8	---	protein_coding	ENSMUSG00000071302	2610044O15Rik8	ensembl_havana	10	OTTMUSG00000046629	3	OTTMUST00000121210	2	ENSMUSP00000140304	1	protein_coding	ENSMUST00000189965	havana	3	1	0.0001	0.0001	0.0001	0.0880143	0.339319	0.0001	0.0001	0.0001	0.0001	0.259675	0.0807596	0.0001	0.0001	0.131394	0.0001	0.854314
			2610044O15Rik8-205	2610044O15Rik8	CCDS80947	protein_coding	ENSMUSG00000071302	2610044O15Rik8	ensembl_havana	10	OTTMUSG00000046629	3	OTTMUST00000121206	1	ENSMUSP00000140736	1	protein_coding	ENSMUST00000190157	havana	1	6	3.23999	1.99638	3.9516	5.17182	2.42529	4.59447	1.05295	3.48665	3.7899	2.53743	4.16345	4.78534	8.42546	3.60272	3.80789	3.51117
			2610203C22Rik-201	2610203C22Rik	---	processed_transcript	ENSMUSG00000079671	2610203C22Rik	havana	8	OTTMUSG00000022611	3	OTTMUST00000054151	1	---	---	antisense	ENSMUST00000115480	havana	1	7	0.0001	0.0001	0.0001	0.445962	0.0001	0.0001	4.66916	0.0001	0.0001	0.160417	0.0001	0.0001	0.0001	0.0001	0.0001	0.0001
			2610203C22Rik-203	2610203C22Rik	---	processed_transcript	ENSMUSG00000079671	2610203C22Rik	havana	8	OTTMUSG00000022611	3	OTTMUST00000054155	3	---	---	antisense	ENSMUST00000148310	havana	3	2	1.86233	1.56434	0.987469	0.944401	1.70583	1.35026	0.0001	1.41975	1.01316	0.550451	0.425562	1.29192	1.14915	0.744241	1.44498	4.05069
			2610203C22Rik-204	2610203C22Rik	---	processed_transcript	ENSMUSG00000079671	2610203C22Rik	havana	8	OTTMUSG00000022611	3	OTTMUST00000054152	1	---	---	antisense	ENSMUST00000148585	havana	1	7	1.14728	0.80233	1.74973	1.11648	4.46395	0.402447	0.159735	0.450369	3.40147	0.334916	3.57815	2.70021	1.88737	4.04792	1.81503	5.49942
			2610203C22Rik-205	2610203C22Rik	---	processed_transcript	ENSMUSG00000079671	2610203C22Rik	havana	8	OTTMUSG00000022611	3	OTTMUST00000054154	2	---	---	antisense	ENSMUST00000153239	havana	1	7	1.07595	1.70316	3.23304	1.90817	3.12664	0.690058	3.55984	1.46179	3.1027	1.15325	0.562947	2.47285	3.41069	2.98367	0.0509256	1.94328
			2610206C17Rik-201	2610206C17Rik	---	antisense	ENSMUSG00000085236	2610206C17Rik	ensembl_havana	3	OTTMUSG00000033796	2	OTTMUST00000085139	2	---	---	antisense	ENSMUST00000129059	havana	2	2	0.0001	0.0001	0.0001	0.0001	0.0001	0.0001	0.0753033	0.0001	1.51869	0.0001	0.0001	0.0001	0.0001	0.0001	0.0001	0.0001
			2610301B20Rik-201	2610301B20Rik	CCDS17961	protein_coding	ENSMUSG00000059482	2610301B20Rik	ensembl_havana	15	OTTMUSG00000009187	1	---	---	ENSMUSP00000079361	7	protein_coding	ENSMUST00000080517	ensembl	1	13	18.8714	13.9715	9.09967	15.0275	16.4718	20.5098	16.6285	12.2921	8.34863	19.4594	8.42918	9.77609	13.2727	11.5648	15.4722	11.5458
			2610301B20Rik-202	2610301B20Rik	---	protein_coding	ENSMUSG00000059482	2610301B20Rik	ensembl_havana	15	OTTMUSG00000009187	1	OTTMUST00000020773	1	ENSMUSP00000103966	1	protein_coding	ENSMUST00000101504	havana	5	2	0.910046	2.77799	1.08925	1.32995	0.191172	1.21552	1.64608	0.0519566	0.00381985	1.05352	1.97494	1.60392	0.78633	0.791849	3.81598	0.231482
			2610306M01Rik-201	2610306M01Rik	---	bidirectional_promoter_lncRNA	ENSMUSG00000100164	2610306M01Rik	havana	1	OTTMUSG00000046655	1	OTTMUST00000121248	1	---	---	bidirectional_promoter_lncRNA	ENSMUST00000185414	havana	NA	1	1.72021	1.1261	2.30848	2.3601	2.14151	1.47843	1.95539	1.13517	3.341	0.145067	1.44509	1.65535	3.72843	1.88705	1.72739	1.55685
			2610306O10Rik-201	2610306O10Rik	---	TEC	ENSMUSG00000108614	2610306O10Rik	havana	1	OTTMUSG00000058718	1	OTTMUST00000144243	1	---	---	TEC	ENSMUST00000206512	havana	NA	1	0.0001	0.422351	0.238898	0.0001	0.067019	0.0001	0.0001	0.0001	0.227889	0.0001	0.144599	0.275974	0.155447	0.121839	0.144041	1.01537
			2610307P16Rik-204	2610307P16Rik	---	processed_transcript	ENSMUSG00000085936	2610307P16Rik	havana	7	OTTMUSG00000000656	2	OTTMUST00000084478	1	---	---	processed_transcript	ENSMUST00000134787	havana	1	7	0.0001	0.281601	0.229919	0.406996	0.101432	0.257202	0.0001	0.0001	0.0001	0.0001	0.0001	0.0001	0.0001	0.304447	0.0001	0.0001
			2610318N02Rik-206	2610318N02Rik	CCDS37269	protein_coding	ENSMUSG00000049916	2610318N02Rik	ensembl_havana	12	OTTMUSG00000060064	2	OTTMUST00000147036	1	ENSMUSP00000156313	1	protein_coding	ENSMUST00000231681	havana	---	1	0.0001	0.0001	0.0001	0.162858	0.736207	0.0001	0.0001	0.0001	0.0001	0.0001	0.0001	0.136451	0.71485	0.0001	0.0001	0.0001
			2610507B11Rik-201	2610507B11Rik	CCDS25097	protein_coding	ENSMUSG00000010277	2610507B11Rik	ensembl_havana	7	OTTMUSG00000000100	2	OTTMUST00000000333	1	ENSMUSP00000010421	6	protein_coding	ENSMUST00000010421	ensembl_havana	1	6	95.9048	121.407	112.734	104.659	141.991	100.677	131.26	77.3419	80.1235	71.7918	109.531	105.232	109.385	146.136	87.4271	112.699
			2610507B11Rik-202	2610507B11Rik	---	protein_coding	ENSMUSG00000010277	2610507B11Rik	ensembl_havana	7	OTTMUSG00000000100	2	OTTMUST00000000334	1	---	---	processed_transcript	ENSMUST00000125459	havana	5	1	0.146131	0.287027	0.0830897	0.671749	0.407857	0.257202	0.154889	0.29476	0.229656	0.223024	0.224098	0.278948	0.550049	0.4349	0.295859	0.0705864
			2610507B11Rik-203	2610507B11Rik	---	protein_coding	ENSMUSG00000010277	2610507B11Rik	ensembl_havana	7	OTTMUSG00000000100	2	OTTMUST00000000340	1	---	---	retained_intron	ENSMUST00000126928	havana	2	1	0.151985	0.119805	0.518152	0.161417	0.413108	0.321626	0.160875	0.0001	0.297595	0.151068	0.399113	0.0001	0.133677	0.119173	0.135184	0.0001
			2610507B11Rik-204	2610507B11Rik	---	protein_coding	ENSMUSG00000010277	2610507B11Rik	ensembl_havana	7	OTTMUSG00000000100	2	OTTMUST00000000337	1	---	---	retained_intron	ENSMUST00000132756	havana	5	1	0.274492	0.593211	0.630212	1.23071	1.02032	0.544608	0.0001	1.01809	0.773692	1.25355	0.681406	0.429929	0.0001	0.218129	0.354645	0.238412
			2610507B11Rik-205	2610507B11Rik	---	protein_coding	ENSMUSG00000010277	2610507B11Rik	ensembl_havana	7	OTTMUSG00000000100	2	OTTMUST00000000336	1	---	---	retained_intron	ENSMUST00000136184	havana	5	1	0.430372	0.244039	0.369133	0.721711	0.420632	0.197276	0.0001	0.526056	0.246345	0.189435	0.736243	0.282027	0.381013	0.717398	0.342597	0.124059
			2610507B11Rik-206	2610507B11Rik	---	protein_coding	ENSMUSG00000010277	2610507B11Rik	ensembl_havana	7	OTTMUSG00000000100	2	OTTMUST00000000335	1	---	---	retained_intron	ENSMUST00000141331	havana	3	1	0.0782741	0.595843	0.527945	0.350613	0.747784	0.550737	0.263374	0.0891237	0.593212	0.252521	0.0772111	0.0001	0.174947	0.709289	0.250995	1.04439
			2610507B11Rik-207	2610507B11Rik	---	protein_coding	ENSMUSG00000010277	2610507B11Rik	ensembl_havana	7	OTTMUSG00000000100	2	OTTMUST00000000338	2	ENSMUSP00000119105	1	nonsense_mediated_decay	ENSMUST00000145145	havana	3	1	0.00056683	0.507785	0.0001	0.229417	0.809566	0.000189613	0.210331	0.416161	0.348004	0.620921	0.000100001	0.265563	0.245769	0.369453	0.581456	0.617602
			2610507B11Rik-208	2610507B11Rik	---	protein_coding	ENSMUSG00000010277	2610507B11Rik	ensembl_havana	7	OTTMUSG00000000100	2	OTTMUST00000000339	1	---	---	retained_intron	ENSMUST00000147432	havana	3	1	0.200444	0.106331	0.0001	0.129515	0.407668	0.100428	0.609726	0.194854	0.0001	0.103916	0.410367	0.0001	0.125213	0.0001	0.0001	0.0001
			2610507I01Rik-201	2610507I01Rik	---	processed_transcript	ENSMUSG00000085882	2610507I01Rik	havana	1	OTTMUSG00000005781	1	OTTMUST00000012798	1	---	---	processed_transcript	ENSMUST00000154354	havana	1	1	0.0717712	0.563102	1.59209	0.97665	0.401614	0.514303	0.676929	0.283867	0.911254	0.362517	0.794845	0.0001	0.466141	0.426186	0.575862	0.135469
			2610528A11Rik-201	2610528A11Rik	CCDS56949	protein_coding	ENSMUSG00000096001	2610528A11Rik	ensembl_havana	2	OTTMUSG00000046703	1	OTTMUST00000121311	1	ENSMUSP00000136426	1	protein_coding	ENSMUST00000179488	ensembl_havana	1	2	4.15577	8.21782	7.62628	2.34926	4.21599	7.83758	5.03865	2.87908	2.80946	6.51597	4.89272	2.00017	4.11278	6.02571	7.70192	1.34929
			2610528A11Rik-202	2610528A11Rik	---	protein_coding	ENSMUSG00000096001	2610528A11Rik	ensembl_havana	2	OTTMUSG00000046703	1	OTTMUST00000121310	1	---	---	processed_transcript	ENSMUST00000191317	havana	1	1	0.00135319	0.0866695	0.17465	1.96404	0.000100082	0.00422299	0.000170502	0.171606	0.000129458	0.00772262	0.0927022	0.00012368	0.00410956	0.000559462	0.0710641	0.0722814
			2700029L08Rik-201	2700029L08Rik	---	TEC	ENSMUSG00000106691	2700029L08Rik	havana	1	OTTMUSG00000055746	1	OTTMUST00000137946	1	---	---	TEC	ENSMUST00000202895	havana	NA	1	2.65193	1.82986	0.398096	2.92975	1.73999	0.385752	2.18099	3.90189	4.25215	1.88467	2.96233	1.86225	2.71867	1.58271	2.51906	0.270838
			2700038G22Rik-201	2700038G22Rik	---	lincRNA	ENSMUSG00000097180	2700038G22Rik	havana	5	OTTMUSG00000053519	1	OTTMUST00000133476	1	---	---	lincRNA	ENSMUST00000181574	havana	1	5	3.58366	2.74473	1.03489	1.13941	2.54302	3.4067	1.27856	3.68907	3.64472	2.39205	3.46808	3.7244	2.56333	2.73922	1.72739	0.338523
			2700038G22Rik-202	2700038G22Rik	---	lincRNA	ENSMUSG00000097180	2700038G22Rik	havana	5	OTTMUSG00000053519	1	OTTMUST00000133477	1	---	---	lincRNA	ENSMUST00000197551	havana	5	1	0.358456	0.0001	0.0001	0.0814792	0.133938	0.0643754	0.0001	0.0001	0.0760295	0.0001	0.289098	0.207006	0.0777735	0.0609694	0.0001	0.0001
			2700046G09Rik-201	2700046G09Rik	---	bidirectional_promoter_lncRNA	ENSMUSG00000097787	2700046G09Rik	havana	2	OTTMUSG00000074008	1	OTTMUST00000179570	1	---	---	bidirectional_promoter_lncRNA	ENSMUST00000181612	havana	2 (assigned to previous version 1)	2	0.788483	0.985353	0.238898	0.813892	1.60615	0.899955	0.526523	2.41212	0.987184	1.15983	1.01159	0.96566	1.70892	1.4001	2.01527	0.879999
			2700049A03Rik-201	2700049A03Rik	CCDS49082	protein_coding	ENSMUSG00000034601	2700049A03Rik	ensembl_havana	17	OTTMUSG00000033139	3	OTTMUST00000082952	2	ENSMUSP00000044701	8	protein_coding	ENSMUST00000045907	ensembl_havana	1	15	0.729319	2.99421	0.000101932	0.00171509	0.925618	1.05965	3.54992	2.6893	0.000109529	0.0187848	0.868703	0.671682	0.00546247	0.49248	0.000116535	2.65096
			2700049A03Rik-203	2700049A03Rik	CCDS49081	protein_coding	ENSMUSG00000034601	2700049A03Rik	ensembl_havana	17	OTTMUSG00000033139	3	OTTMUST00000082871	1	ENSMUSP00000118956	1	protein_coding	ENSMUST00000149564	ensembl_havana	1	7	17.9054	20.5817	16.3975	19.7736	17.6111	15.2665	11.5661	17.0327	18.9825	16.7248	14.7374	12.5705	13.5099	18.499	16.5533	20.4297
			2700054A10Rik-201	2700054A10Rik	---	lincRNA	ENSMUSG00000117042	2700054A10Rik	havana	1	OTTMUSG00000072200	1	OTTMUST00000174662	1	---	---	lincRNA	ENSMUST00000137459	havana	1	7	0.0001	0.0001	0.0001	0.0001	0.0001	0.0001	0.0001	0.0001	1.89834	0.0001	0.0001	0.0001	0.0001	0.0001	0.0001	0.0001
			2700062C07Rik-201	2700062C07Rik	CCDS29101	protein_coding	ENSMUSG00000024273	2700062C07Rik	ensembl_havana	8	OTTMUSG00000072999	1	OTTMUST00000176620	1	ENSMUSP00000095251	3	protein_coding	ENSMUST00000097646	ensembl_havana	1 (assigned to previous version 3)	4	6.99656	8.36512	9.47682	7.62266	5.40552	11.0359	10.0802	6.27241	0.345459	3.51908	5.33276	8.79005	5.87017	4.28811	3.6926	0.38367
			2700062C07Rik-203	2700062C07Rik	---	protein_coding	ENSMUSG00000024273	2700062C07Rik	ensembl_havana	8	OTTMUSG00000072999	1	OTTMUST00000176617	1	---	---	retained_intron	ENSMUST00000234559	havana	---	1	3.50842	1.23212	1.0946	0.737272	0.857382	0.000103352	0.0373964	0.000779185	0.303467	0.00156995	0.000285082	1.25874	0.000694943	0.386406	0.926559	1.45404
			2700062C07Rik-204	2700062C07Rik	---	protein_coding	ENSMUSG00000024273	2700062C07Rik	ensembl_havana	8	OTTMUSG00000072999	1	OTTMUST00000176619	1	---	---	retained_intron	ENSMUST00000234955	havana	---	1	0.0001	0.0001	0.0001	0.0001	0.146133	0.080639	0.175868	0.0001	0.0001	0.222945	0.0001	0.0804454	0.0001	0.0001	0.0792971	0.193611
			2700062C07Rik-205	2700062C07Rik	---	protein_coding	ENSMUSG00000024273	2700062C07Rik	ensembl_havana	8	OTTMUSG00000072999	1	OTTMUST00000176616	1	ENSMUSP00000157335	1	nonsense_mediated_decay	ENSMUST00000235029	havana	---	1	2.59483	1.43801	2.22672	4.09138	3.02693	0.629623	3.01794	4.21193	10.7099	3.14619	5.41892	2.63034	6.53386	6.51644	4.65808	7.03881
			2700080J24Rik-201	2700080J24Rik	---	TEC	ENSMUSG00000108671	2700080J24Rik	havana	1	OTTMUSG00000058172	1	OTTMUST00000142856	1	---	---	TEC	ENSMUST00000205314	havana	NA	1	0.0001	0.0001	0.0001	0.0001	0.0001	0.0001	0.0001	0.0710416	0.0001	0.0001	0.505847	0.0001	0.0001	0.730533	0.216011	0.0001
			2700081O15Rik-202	2700081O15Rik	CCDS29524	protein_coding	ENSMUSG00000053080	2700081O15Rik	ensembl_havana	10	OTTMUSG00000034222	4	OTTMUST00000086882	1	ENSMUSP00000123773	1	protein_coding	ENSMUST00000159348	ensembl_havana	5	2	3.06222	1.05451	2.95159	1.37355	2.60881	1.89147	1.43972	0.496692	1.22571	3.45782	1.47228	3.21388	3.5634	0.657264	3.95962	0.0001
			2700081O15Rik-203	2700081O15Rik	---	protein_coding	ENSMUSG00000053080	2700081O15Rik	ensembl_havana	10	OTTMUSG00000034222	4	OTTMUST00000086881	2	---	---	retained_intron	ENSMUST00000160561	havana	1	2	1.52141	0.00131877	0.947472	0.000106112	0.00122446	0.397541	0.0645458	0.0001	0.672729	0.891383	1.76294	0.0968097	0.00622858	1.04728	1.03542	0.0001
			2700081O15Rik-205	2700081O15Rik	---	protein_coding	ENSMUSG00000053080	2700081O15Rik	ensembl_havana	10	OTTMUSG00000034222	4	OTTMUST00000121476	1	---	---	retained_intron	ENSMUST00000189779	havana	NA	1	0.075292	0.14085	0.479195	0.0914681	0.067019	0.218028	0.0001	0.0001	0.227889	0.0725834	0.0885615	0.0001	0.0813278	0.182708	0.331064	0.0001
			2700097O09Rik-201	2700097O09Rik	CCDS25912	protein_coding	ENSMUSG00000062198	2700097O09Rik	ensembl_havana	5	OTTMUSG00000033589	3	OTTMUST00000084616	1	ENSMUSP00000021406	5	protein_coding	ENSMUST00000021406	ensembl_havana	1	5	1.40922	0.692783	1.86506	2.05474	1.69039	1.08457	1.77434	0.992836	1.79815	2.80683	2.03192	3.35924	1.76087	1.62955	1.95588	3.35745
			2700097O09Rik-202	2700097O09Rik	---	protein_coding	ENSMUSG00000062198	2700097O09Rik	ensembl_havana	5	OTTMUSG00000033589	3	OTTMUST00000084618	1	---	---	retained_intron	ENSMUST00000136281	havana	1	1	0.0001	0.0001	0.0943186	0.246202	0.387762	0.131227	2.26089	0.0001	0.0001	0.188664	0.0001	0.0992458	0.0001	0.515349	0.243032	0.0001
			2700097O09Rik-203	2700097O09Rik	---	protein_coding	ENSMUSG00000062198	2700097O09Rik	ensembl_havana	5	OTTMUSG00000033589	3	OTTMUST00000084617	1	---	---	retained_intron	ENSMUST00000156852	havana	1	1	2.24161	2.90935	3.69997	1.84969	4.01781	1.00067	4.28755	1.80492	0.771242	1.1752	1.30762	0.695366	3.47761	6.3253	2.60786	11.2491
			2700097O09Rik-204	2700097O09Rik	---	protein_coding	ENSMUSG00000062198	2700097O09Rik	ensembl_havana	5	OTTMUSG00000033589	3	OTTMUST00000163574	2	---	---	processed_transcript	ENSMUST00000222572	havana	3	1	0.506393	0.972554	0.947793	0.0001	1.13169	0.290667	0.852415	0.111156	0.0125093	0.396157	0.273234	0.950222	0.587335	2.30409	1.02322	2.31486
			2700099C18Rik-201	2700099C18Rik	---	transcribed_unprocessed_pseudogene	ENSMUSG00000098090	2700099C18Rik	havana	8	OTTMUSG00000043086	2	OTTMUST00000113058	1	---	---	processed_transcript	ENSMUST00000182313	havana	1	7	0.0001	0.14085	0.0001	0.0001	0.0001	0.0001	0.0001	0.0001	0.0001	0.21755	0.0723495	0.0001	0.0001	0.0609694	0.216011	0.0001
			2810001G20Rik-201	2810001G20Rik	---	antisense	ENSMUSG00000087497	2810001G20Rik	havana	7	OTTMUSG00000005892	1	OTTMUST00000013114	1	---	---	antisense	ENSMUST00000135037	havana	1	7	0.205455	0.422351	1.27369	0.651133	0.127926	1.02851	1.05295	0.567633	1.44276	0.507484	1.37283	0.896691	1.16407	1.58271	1.79936	1.01535
			2810002D19Rik-201	2810002D19Rik	---	processed_transcript	ENSMUSG00000045464	2810002D19Rik	havana	5	OTTMUSG00000014499	1	OTTMUST00000034425	1	---	---	processed_transcript	ENSMUST00000152313	havana	1	1	11.5213	8.66121	9.59536	11.5883	7.21766	10.4481	11.5928	13.2624	15.2187	11.5757	11.1567	12.2068	9.88178	12.0045	9.16822	4.4551
			2810004N23Rik-201	2810004N23Rik	CCDS22775	protein_coding	ENSMUSG00000031984	2810004N23Rik	ensembl_havana	8	OTTMUSG00000061568	1	OTTMUST00000150189	1	ENSMUSP00000034465	7	protein_coding	ENSMUST00000034465	ensembl_havana	1	8	13.1107	10.2454	4.46197	10.2444	14.3497	4.69452	7.01665	6.97376	5.5873	9.44143	8.9692	9.72729	12.7948	10.8317	5.14949	2.9989
			2810004N23Rik-202	2810004N23Rik	---	protein_coding	ENSMUSG00000031984	2810004N23Rik	ensembl_havana	8	OTTMUSG00000061568	1	OTTMUST00000150188	1	---	---	processed_transcript	ENSMUST00000211971	havana	5	1	5.79901	5.53514	4.66969	6.57139	6.32371	3.75359	2.89232	8.73033	8.32871	4.82992	6.37233	5.22501	6.6788	5.72496	4.18809	1.70397
			2810004N23Rik-203	2810004N23Rik	---	protein_coding	ENSMUSG00000031984	2810004N23Rik	ensembl_havana	8	OTTMUSG00000061568	1	OTTMUST00000150190	1	---	---	retained_intron	ENSMUST00000212808	havana	1	1	1.01517	3.08037	5.4353	4.01758	3.21147	4.15017	2.80068	4.08682	7.80014	8.85115	3.6604	4.63508	8.72215	3.16239	4.61839	2.13358
			2810006K23Rik-201	2810006K23Rik	CCDS51647	protein_coding	ENSMUSG00000047635	2810006K23Rik	ensembl_havana	6	OTTMUSG00000024433	1	OTTMUST00000059902	1	ENSMUSP00000076594	2	protein_coding	ENSMUST00000077376	ensembl_havana	1	2	24.7535	18.2875	17.1211	18.9107	20.7827	20.9092	20.6335	16.9991	13.3428	18.1326	19.1631	21.4209	12.24	20.2127	18.4808	9.26058
			2810006K23Rik-202	2810006K23Rik	CCDS51648	protein_coding	ENSMUSG00000047635	2810006K23Rik	ensembl_havana	6	OTTMUSG00000024433	1	OTTMUST00000059903	1	ENSMUSP00000107102	1	protein_coding	ENSMUST00000111477	ensembl_havana	1	1	2.41007	2.68448	3.17688	2.00391	4.11136	1.65165	1.2508	0.452771	0.172828	2.59787	0.994769	2.16658	3.60554	2.37009	4.26199	2.44905
			2810013P06Rik-201	2810013P06Rik	---	bidirectional_promoter_lncRNA	ENSMUSG00000099881	2810013P06Rik	havana	1	OTTMUSG00000047235	1	OTTMUST00000122144	1	---	---	bidirectional_promoter_lncRNA	ENSMUST00000186531	havana	NA	1	13.8326	11.9639	16.4771	19.287	19.6743	12.2767	12.183	20.0766	29.233	33.125	25.8654	10.5523	16.3892	12.5392	12.9548	10.7619
			2810021J22Rik-201	2810021J22Rik	CCDS24751	protein_coding	ENSMUSG00000020491	2810021J22Rik	ensembl_havana	15	OTTMUSG00000005769	2	OTTMUST00000012783	1	ENSMUSP00000073579	3	protein_coding	ENSMUST00000073924	ensembl_havana	1	9	14.9794	10.4494	11.4624	16.2396	11.1114	15.1048	8.08979	7.09426	10.0228	23.1627	19.5441	15.5912	5.90329	19.9379	16.9851	15.4586
			2810025M15Rik-201	2810025M15Rik	---	transcribed_processed_pseudogene	ENSMUSG00000049881	2810025M15Rik	ensembl_havana	13	OTTMUSG00000022118	3	OTTMUST00000052498	2	---	---	processed_transcript	ENSMUST00000061537	ensembl_havana	1	11	30.6639	27.6357	39.1504	26.0342	23.9726	35.4094	30.6576	42.8789	37.6979	27.0139	27.6291	30.521	19.6922	28.9929	35.2996	40.3945
			2810025M15Rik-204	2810025M15Rik	---	transcribed_processed_pseudogene	ENSMUSG00000049881	2810025M15Rik	ensembl_havana	13	OTTMUSG00000022118	3	OTTMUST00000122884	1	---	---	TEC	ENSMUST00000194868	havana	NA	1	0.0724515	0.0719458	0.0001	0.162858	0.267776	0.456421	1.12815	0.503144	0.233475	0.219868	0.223747	0.344943	0.0777735	0.243578	0.221371	0.0001
			2810029C07Rik-201	2810029C07Rik	---	bidirectional_promoter_lncRNA	ENSMUSG00000096995	2810029C07Rik	havana	2	OTTMUSG00000066362	1	OTTMUST00000161242	1	---	---	bidirectional_promoter_lncRNA	ENSMUST00000180698	havana	1	2	0.0001	0.000100012	0.318497	0.0001	1.06368	0.0001	0.0001	0.0001	1.29089	0.0001	0.0001	0.248511	0.0001	0.000100052	0.0997023	0.0001
			2810039B14Rik-201	2810039B14Rik	---	transcribed_unitary_pseudogene	ENSMUSG00000099034	2810039B14Rik	havana	7	OTTMUSG00000044932	1	OTTMUST00000118092	1	---	---	processed_transcript	ENSMUST00000183928	havana	1	7	4.81742	4.1579	2.34559	4.62171	2.92843	4.07178	2.67782	3.17431	2.47091	3.59583	1.79578	2.90677	5.14324	2.17197	4.92446	6.27168
			2810039B14Rik-202	2810039B14Rik	---	transcribed_unitary_pseudogene	ENSMUSG00000099034	2810039B14Rik	havana	7	OTTMUSG00000044932	1	OTTMUST00000118093	1	---	---	processed_transcript	ENSMUST00000184602	havana	3	1	0.358456	0.0001	0.238898	0.0001	0.067019	0.0643754	0.0001	0.212925	0.0001	0.0001	0.0001	0.138037	0.155447	0.243578	0.0001	1.15074
			2810039B14Rik-204	2810039B14Rik	---	transcribed_unitary_pseudogene	ENSMUSG00000099034	2810039B14Rik	havana	7	OTTMUSG00000044932	1	OTTMUST00000118094	1	---	---	processed_transcript	ENSMUST00000184801	havana	1	1	0.325794	2.08748	1.8439	1.87578	0.283881	0.616208	1.08254	1.38212	1.05643	0.0749191	0.333807	0.0735072	0.0001	0.686907	1.11776	1.51225
			2810047C21Rik1-201	2810047C21Rik1	---	transcribed_unprocessed_pseudogene	ENSMUSG00000092574	2810047C21Rik1	havana	4	OTTMUSG00000042462	3	OTTMUST00000111963	2	---	---	transcribed_unprocessed_pseudogene	ENSMUST00000172930	havana	NA	3	0.0191909	0.105817	0.501976	0.000107007	0.110221	0.0151509	0.0001	0.00131242	0.00010007	0.000599393	0.00128053	0.000100057	0.0001	0.449808	0.000122898	0.0001
			2810047C21Rik1-202	2810047C21Rik1	---	transcribed_unprocessed_pseudogene	ENSMUSG00000092574	2810047C21Rik1	havana	4	OTTMUSG00000042462	3	OTTMUST00000147389	1	---	---	processed_transcript	ENSMUST00000210322	havana	1	1	0.174036	1.32715	0.000185407	0.00913759	0.791686	0.436295	0.0001	0.104414	0.268329	0.000121186	0.0126808	0.000220398	0.359067	0.266009	0.000100017	0.0001
			2810402E24Rik-201	2810402E24Rik	---	antisense	ENSMUSG00000099966	2810402E24Rik	havana	1	OTTMUSG00000047608	1	OTTMUST00000122748	1	---	---	antisense	ENSMUST00000190699	havana	NA	1	17.6312	12.9491	10.9848	12.3697	9.43567	12.9837	7.21961	12.4149	20.8048	13.1196	16.2562	11.5179	13.826	11.0175	10.5078	18.8164
			2810403D21Rik-202	2810403D21Rik	---	processed_transcript	ENSMUSG00000086629	2810403D21Rik	havana	8	OTTMUSG00000018339	2	OTTMUST00000044278	1	---	---	lincRNA	ENSMUST00000124329	havana	1	1	0.0717712	0.351976	0.0001	0.325617	0.267776	0.192926	0.376116	0.212925	0.531607	0.145067	1.01159	0.48288	0.0001	0.0609694	0.144041	1.42148
			2810403D21Rik-203	2810403D21Rik	---	processed_transcript	ENSMUSG00000086629	2810403D21Rik	havana	8	OTTMUSG00000018339	2	OTTMUST00000044280	1	---	---	lincRNA	ENSMUST00000131640	havana	1	7	0.0001	0.0001	0.0001	0.112718	0.0001	0.334694	0.300913	0.0001	0.0001	0.21755	0.0001	0.0001	0.00051629	0.0001	0.166195	0.0001
			2810403D21Rik-204	2810403D21Rik	---	processed_transcript	ENSMUSG00000086629	2810403D21Rik	havana	8	OTTMUSG00000018339	2	OTTMUST00000044283	1	---	---	lincRNA	ENSMUST00000144421	havana	3	7	0.0001	0.0001	0.0001	0.000101917	0.133938	0.18634	0.0001	0.0001	0.455677	0.0001	0.0001	0.0001	0.232704	0.000101434	0.0001	0.0001
			2810403D21Rik-205	2810403D21Rik	---	processed_transcript	ENSMUSG00000086629	2810403D21Rik	havana	8	OTTMUSG00000018339	2	OTTMUST00000044281	1	---	---	retained_intron	ENSMUST00000145250	havana	1	1	3.08196	2.11136	1.91048	1.10817	4.28291	2.24974	1.80498	1.56082	2.65763	3.26185	5.78006	2.34503	4.58284	2.1914	3.07693	0.0677846
			2810403D21Rik-206	2810403D21Rik	---	processed_transcript	ENSMUSG00000086629	2810403D21Rik	havana	8	OTTMUSG00000018339	2	OTTMUST00000044285	1	---	---	lincRNA	ENSMUST00000151166	havana	3	1	0.818682	0.687609	1.03508	0.560921	0.66929	0.899955	0.977743	0.212925	0.911254	0.797417	0.408241	0.961641	0.44429	0.414976	0.997929	0.473892
			2810403D21Rik-207	2810403D21Rik	---	processed_transcript	ENSMUSG00000086629	2810403D21Rik	havana	8	OTTMUSG00000018339	2	OTTMUST00000044282	1	---	---	lincRNA	ENSMUST00000152089	havana	1	1	0.256586	0.36822	0.397903	0.25307	0.267776	0.192926	0.0001	0.141983	0.0001	0.435	0.169955	0.831742	0.254971	0.0721794	0.225767	0.0001
			2810403D21Rik-208	2810403D21Rik	---	processed_transcript	ENSMUSG00000086629	2810403D21Rik	havana	8	OTTMUSG00000018339	2	OTTMUST00000044279	1	---	---	lincRNA	ENSMUST00000153212	havana	1	7	0.0001	0.14085	0.318497	0.0001	0.0001	0.25057	0.0001	0.0001	0.0001	0.0001	0.0001	0.0001	0.000100113	0.0001	0.139781	0.0001
			2810403G07Rik-201	2810403G07Rik	---	lincRNA	ENSMUSG00000114656	2810403G07Rik	havana	1	OTTMUSG00000067981	1	OTTMUST00000164352	1	---	---	lincRNA	ENSMUST00000224082	havana	---	1	0.143442	0.14085	0.0001	0.0001	0.602371	0.964231	0.0001	0.0001	0.0001	0.0001	0.144599	0.0001	0.466141	0.121839	0.0001	0.0001
			2810405F17Rik-201	2810405F17Rik	---	lincRNA	ENSMUSG00000101493	2810405F17Rik	havana	1	OTTMUSG00000048228	1	OTTMUST00000123807	1	---	---	lincRNA	ENSMUST00000189334	havana	NA	1	1.07517	1.05573	1.27369	4.55733	2.07459	1.22133	0.601726	1.48987	1.59462	2.02963	0.433597	0.689786	0.854508	1.03488	4.82211	0.676946
			2810408A11Rik-201	2810408A11Rik	CCDS83828	protein_coding	ENSMUSG00000018570	2810408A11Rik	ensembl_havana	17	OTTMUSG00000006031	5	OTTMUST00000013552	1	ENSMUSP00000018714	6	protein_coding	ENSMUST00000018714	havana	1	12	0.0134562	0.172456	0.0001	0.00359658	0.0001	0.0001	0.895636	0.0001	0.186059	0.0001	0.0550661	0.0525906	0.0001	0.071081	0.0001	0.0001
			2810408A11Rik-203	2810408A11Rik	CCDS24920	protein_coding	ENSMUSG00000018570	2810408A11Rik	ensembl_havana	17	OTTMUSG00000006031	5	OTTMUST00000013553	1	ENSMUSP00000099640	3	protein_coding	ENSMUST00000102580	ensembl_havana	1	9	1.05084	0.00142945	0.0001	0.555993	0.0001	0.0001	0.000100072	0.0001	0.00153438	0.0001	0.000523977	0.000504883	0.0001	0.0001	0.0001	0.0001
			2810408A11Rik-206	2810408A11Rik	---	protein_coding	ENSMUSG00000018570	2810408A11Rik	ensembl_havana	17	OTTMUSG00000006031	5	OTTMUST00000013554	2	ENSMUSP00000136835	1	nonsense_mediated_decay	ENSMUST00000129234	havana	1	7	0.0001	0.000100064	0.0001	0.0001	0.0001	0.638377	0.11657	0.0001	0.000100069	0.0001	0.00010002	0.0001	0.0001	0.0001	0.0001	0.0001
			2810408I11Rik-202	2810408I11Rik	---	processed_transcript	ENSMUSG00000087213	2810408I11Rik	havana	2	OTTMUSG00000021537	2	OTTMUST00000051075	1	---	---	antisense	ENSMUST00000150749	havana	1	1	0.78765	0.0001	0.305612	0.244238	0.133938	0.257202	0.0001	0.141983	0.0001	0.145067	0.0001	0.0001	0.0001	0.0001	0.0001	0.0001
			2810414N06Rik-201	2810414N06Rik	---	lincRNA	ENSMUSG00000100594	2810414N06Rik	havana	1	OTTMUSG00000049644	1	OTTMUST00000126471	1	---	---	lincRNA	ENSMUST00000186444	havana	2	1	5.66212	3.30774	4.13926	1.9532	3.94832	5.14213	0.827336	2.27023	3.72065	3.62427	1.37284	3.24162	3.02937	3.65227	4.39029	0.0001
			2810428J06Rik-201	2810428J06Rik	---	TEC	ENSMUSG00000105981	2810428J06Rik	havana	1	OTTMUSG00000054898	1	OTTMUST00000136047	1	---	---	TEC	ENSMUST00000198336	havana	NA	1	0.0717712	0.844603	1.19409	0.325617	0.936965	0.0643754	0.0001	0.922341	2.73356	1.15983	0.578096	0.689786	0.388467	1.09575	0.719803	0.0001
			2810429I04Rik-201	2810429I04Rik	---	lincRNA	ENSMUSG00000097709	2810429I04Rik	havana	8	OTTMUSG00000045150	2	OTTMUST00000118647	1	---	---	lincRNA	ENSMUST00000180567	havana	1	7	0.178927	0.0001	0.0796993	0.0001	0.0734954	0.0001	0.239348	0.0001	0.713819	0.179519	0.0001	0.000326847	0.0001	0.0001	0.169582	0.0001
			2810429I04Rik-202	2810429I04Rik	---	lincRNA	ENSMUSG00000097709	2810429I04Rik	havana	8	OTTMUSG00000045150	2	OTTMUST00000118644	1	---	---	lincRNA	ENSMUST00000180836	havana	2	7	0.0001	0.697152	0.378965	0.0001	0.0001	0.0001	0.0001	0.0001	1.06494	0.000101811	0.0001	0.832598	0.0001	0.257665	0.0001	0.0001
			2810429I04Rik-203	2810429I04Rik	---	lincRNA	ENSMUSG00000097709	2810429I04Rik	havana	8	OTTMUSG00000045150	2	OTTMUST00000118641	1	---	---	lincRNA	ENSMUST00000181708	havana	1	1	0.0001	0.000100141	0.35662	0.191534	0.0001	0.0001	0.0001	0.0001	0.0001	0.0001	0.0001	0.427704	0.0822393	0.000100035	0.0001	0.0001
			2810429I04Rik-205	2810429I04Rik	---	lincRNA	ENSMUSG00000097709	2810429I04Rik	havana	8	OTTMUSG00000045150	2	OTTMUST00000118639	1	---	---	lincRNA	ENSMUST00000186183	havana	1	1	0.0001	0.000726553	0.458704	0.0749949	0.0001	0.0001	0.0001	0.0001	0.0001	0.212059	0.216849	0.584196	0.0001	0.688331	0.0001	0.0677846
			2810429I04Rik-206	2810429I04Rik	---	lincRNA	ENSMUSG00000097709	2810429I04Rik	havana	8	OTTMUSG00000045150	2	OTTMUST00000118648	1	---	---	lincRNA	ENSMUST00000186610	havana	2	6	0.15914	0.26926	0.0759825	0.745695	0.0638943	0.222946	1.13018	0.500034	0.000216711	0.000100515	0.0001	0.510612	0.000993734	0.64006	0.000150199	0.000100151
			2810429I04Rik-208	2810429I04Rik	---	lincRNA	ENSMUSG00000097709	2810429I04Rik	havana	8	OTTMUSG00000045150	2	OTTMUST00000118640	1	---	---	lincRNA	ENSMUST00000187921	havana	1	6	0.0025669	0.0001	0.0001	0.165208	0.0001	0.0001	0.338386	0.165532	0.0001	0.0001	0.0001	0.00106864	0.187998	0.000100012	0.0001	0.0001
			2810429I04Rik-209	2810429I04Rik	---	lincRNA	ENSMUSG00000097709	2810429I04Rik	havana	8	OTTMUSG00000045150	2	OTTMUST00000118650	1	---	---	lincRNA	ENSMUST00000188642	havana	1	1	0.0001	0.211226	0.0001	0.0001	0.0001	0.128651	1.35376	0.0001	0.0001	0.0001	0.0001	0.0001	0.0001	0.0001	0.0720703	0.0001
			2810429I04Rik-210	2810429I04Rik	---	lincRNA	ENSMUSG00000097709	2810429I04Rik	havana	8	OTTMUSG00000045150	2	OTTMUST00000118642	1	---	---	lincRNA	ENSMUST00000189464	havana	1	6	0.0001	0.0001	0.0001	0.0001	0.0001	0.0001	0.616109	0.0001	0.102727	0.249726	0.546449	0.0001	0.237783	0.0001	0.0001	0.0001
			2810429I04Rik-211	2810429I04Rik	---	lincRNA	ENSMUSG00000097709	2810429I04Rik	havana	8	OTTMUSG00000045150	2	OTTMUST00000118649	1	---	---	lincRNA	ENSMUST00000190547	havana	3	1	0.000100065	0.193476	0.0001	0.201029	0.0001	0.102237	0.000716337	0.000286821	0.0001	0.284992	0.0001	0.0001	0.0563432	0.0001	0.0001	0.0001
			2810429I04Rik-212	2810429I04Rik	---	lincRNA	ENSMUSG00000097709	2810429I04Rik	havana	8	OTTMUSG00000045150	2	OTTMUST00000118643	1	---	---	lincRNA	ENSMUST00000191585	havana	3	6	0.00788983	0.295706	0.00381675	0.0001	0.00322467	0.0487587	0.161643	0.148417	0.687105	0.000791067	0.0001	0.0251051	0.322022	0.00303532	0.358336	0.676946
			2810429I04Rik-213	2810429I04Rik	---	lincRNA	ENSMUSG00000097709	2810429I04Rik	havana	8	OTTMUSG00000045150	2	OTTMUST00000160985	1	---	---	lincRNA	ENSMUST00000221008	havana	1	1	0.583702	0.232389	0.0001	2.6911	1.13125	0.911966	0.83201	1.80073	3.62549	0.0001	1.25999	1.82627	3.77373	3.83331	0.467997	0.0001
			2810433D01Rik-202	2810433D01Rik	---	lincRNA	ENSMUSG00000086283	2810433D01Rik	havana	7	OTTMUSG00000002945	1	OTTMUST00000006046	1	---	---	lincRNA	ENSMUST00000154798	havana	1	7	0.0001	0.0001	0.318497	0.0001	0.401614	0.0001	0.0001	0.212925	0.0001	0.0001	0.0001	0.0690686	0.0001	0.0001	0.0001	0.0001
			2810442N19Rik-202	2810442N19Rik	---	antisense	ENSMUSG00000090260	2810442N19Rik	havana	1	OTTMUSG00000029471	3	OTTMUST00000073024	3	---	---	antisense	ENSMUST00000161583	havana	1	1	0.215114	0.0704752	0.0001	0.162858	0.334695	1.28561	0.0001	0.0001	0.151959	0.0001	0.216849	0.138037	0.0777735	0.547925	0.0001	0.0001
			2810454H06Rik-201	2810454H06Rik	---	antisense	ENSMUSG00000100876	2810454H06Rik	havana	1	OTTMUSG00000047676	1	OTTMUST00000122867	1	---	---	antisense	ENSMUST00000189942	havana	NA	1	3.15363	0.914978	3.18407	1.70906	1.13772	1.73554	2.10579	3.19247	0.987184	0.290033	0.578096	2.06916	1.70892	1.33923	1.79936	0.473892
			2810455O05Rik-201	2810455O05Rik	---	lincRNA	ENSMUSG00000085030	2810455O05Rik	havana	1	OTTMUSG00000031068	1	OTTMUST00000076971	1	---	---	lincRNA	ENSMUST00000138442	havana	1	1	0.0001	0.211226	0.0001	0.0001	0.0001	0.257202	0.0001	0.0001	0.0001	0.0725834	0.0723495	0.0690686	0.0001	0.0001	0.0001	0.0001
			2900005J15Rik-202	2900005J15Rik	---	processed_transcript	ENSMUSG00000043833	2900005J15Rik	ensembl_havana	6	OTTMUSG00000023556	1	---	---	---	---	processed_transcript	ENSMUST00000171190	ensembl	NA	1	11.1193	10.9786	5.33325	9.27733	9.168	9.38431	9.47571	10.5704	7.36526	11.0901	11.1265	8.3453	7.9228	8.58269	7.77289	8.66372
			2900018N21Rik-201	2900018N21Rik	---	TEC	ENSMUSG00000104244	2900018N21Rik	havana	1	OTTMUSG00000046293	1	OTTMUST00000120686	1	---	---	TEC	ENSMUST00000195805	havana	NA	1	0.0001	0.211226	0.238898	0.325617	0.0001	0.257202	0.0001	0.0001	0.0001	0.0001	0.0001	0.0001	0.0001	0.0001	0.0001	0.0001
			2900026A02Rik-201	2900026A02Rik	CCDS39217	protein_coding	ENSMUSG00000051339	2900026A02Rik	ensembl_havana	10	OTTMUSG00000025834	4	OTTMUST00000063646	1	ENSMUSP00000058789	8	protein_coding	ENSMUST00000050125	ensembl_havana	1	8	0.371577	1.68568	1.50178	1.10131	3.83835	0.0366435	0.311138	0.016291	2.54753	7.12116	0.00316685	0.838672	2.77582	0.101702	0.0160986	0.168892
			2900026A02Rik-202	2900026A02Rik	---	protein_coding	ENSMUSG00000051339	2900026A02Rik	ensembl_havana	10	OTTMUSG00000025834	4	OTTMUST00000148388	1	ENSMUSP00000147419	1	protein_coding	ENSMUST00000211733	havana	5	1	5.99677	10.5917	1.75099	4.51528	3.85363	5.71962	0.0001	0.871305	2.13187	3.022	15.2946	2.02882	2.52204	4.32568	8.9366	0.0001
			2900026A02Rik-203	2900026A02Rik	CCDS84933	protein_coding	ENSMUSG00000051339	2900026A02Rik	ensembl_havana	10	OTTMUSG00000025834	4	OTTMUST00000151154	1	ENSMUSP00000148442	1	protein_coding	ENSMUST00000212276	havana	5	1	8.75457	16.999	38.378	18.7975	8.43577	14.4265	22.3252	11.2437	13.1643	10.08	2.40371	9.68507	17.6161	25.7642	13.5023	8.76567
			2900040C04Rik-201	2900040C04Rik	---	lincRNA	ENSMUSG00000115625	2900040C04Rik	havana	1	OTTMUSG00000069444	1	OTTMUST00000167890	1	---	---	lincRNA	ENSMUST00000227933	havana	---	1	0.501798	0.0704752	0.318497	0.325617	0.067019	0.0001	0.0001	0.141983	0.0001	0.797417	1.22834	0.551849	0.0001	0.304447	0.0001	0.812315
			2900052L18Rik-201	2900052L18Rik	---	processed_transcript	ENSMUSG00000043993	2900052L18Rik	ensembl_havana	6	OTTMUSG00000004130	2	OTTMUST00000009324	2	---	---	processed_transcript	ENSMUST00000139014	ensembl_havana	1	1	1.50519	2.95586	1.67168	1.30217	1.80691	0.899955	2.4066	1.20611	2.80949	2.89943	2.02309	1.93122	2.17496	3.16531	2.80694	1.08305
			2900052N01Rik-201	2900052N01Rik	---	lincRNA	ENSMUSG00000099696	2900052N01Rik	havana	6	OTTMUSG00000047935	1	OTTMUST00000123265	1	---	---	lincRNA	ENSMUST00000185568	havana	5	1	0.0001	0.351181	0.0001	0.000750736	0.0001	0.0001	0.0001	0.0001	0.607535	0.0001	0.0001	0.129134	0.0001	0.0001	0.0001	0.0001
			2900052N01Rik-202	2900052N01Rik	---	lincRNA	ENSMUSG00000099696	2900052N01Rik	havana	6	OTTMUSG00000047935	1	OTTMUST00000123266	1	---	---	lincRNA	ENSMUST00000189828	havana	1	1	1.07517	0.0001	1.03489	0.080827	0.0001	0.0001	0.0001	0.567576	0.000100002	0.0001	0.0001	0.284585	0.0001	0.0001	0.0001	0.0001
			2900060B14Rik-201	2900060B14Rik	---	antisense	ENSMUSG00000107722	2900060B14Rik	ensembl_havana	1	OTTMUSG00000048985	2	OTTMUST00000125145	2	---	---	antisense	ENSMUST00000203191	havana	NA	1	0.860154	0.492727	0.238898	1.22079	0.133938	0.128651	0.22571	0.922341	0.987184	0.797417	0.650346	0.551849	0.543814	1.03488	0.503892	0.0001
			2900076A07Rik-201	2900076A07Rik	---	lincRNA	ENSMUSG00000097277	2900076A07Rik	havana	7	OTTMUSG00000042939	1	OTTMUST00000112761	1	---	---	lincRNA	ENSMUST00000180385	havana	3	1	2.07856	0.0704752	0.707909	1.44991	0.0001	1.41416	0.300913	1.55517	0.869038	0.21755	0.216849	0.0001	0.155447	1.15662	0.542206	0.0001
			2900076A07Rik-202	2900076A07Rik	---	lincRNA	ENSMUSG00000097277	2900076A07Rik	havana	7	OTTMUSG00000042939	1	OTTMUST00000112765	1	---	---	lincRNA	ENSMUST00000180705	havana	3	1	0.0001	0.351976	0.544007	0.325617	0.067019	0.48253	0.0592134	0.50789	0.379748	0.0725834	0.0001	0.0001	0.854508	0.273196	0.438196	0.0001
			2900076A07Rik-203	2900076A07Rik	---	lincRNA	ENSMUSG00000097277	2900076A07Rik	havana	7	OTTMUSG00000042939	1	OTTMUST00000112763	1	---	---	lincRNA	ENSMUST00000180879	havana	3	7	0.703977	0.0586561	1.23312	0.0001	0.0001	0.100563	0.0161899	0.200944	0.0001	0.0001	0.0001	0.22638	0.0001	0.296009	0.377834	0.0001
			2900076A07Rik-204	2900076A07Rik	---	lincRNA	ENSMUSG00000097277	2900076A07Rik	havana	7	OTTMUSG00000042939	1	OTTMUST00000112766	1	---	---	lincRNA	ENSMUST00000180983	havana	3	1	0.0001	0.000100071	0.575203	0.0964893	0.0001	0.385752	0.0001	0.0416243	0.272659	0.524995	0.0001	0.0001	0.000100078	0.522174	0.0001	0.0001
			2900076A07Rik-207	2900076A07Rik	---	lincRNA	ENSMUSG00000097277	2900076A07Rik	havana	7	OTTMUSG00000042939	1	OTTMUST00000112767	1	---	---	lincRNA	ENSMUST00000181492	havana	1	1	0.0001	0.0822944	0.000810257	0.0814792	0.0001	0.0001015	0.0001	0.18128	0.528512	0.0001	0.109393	0.0001	0.0001	0.168733	0.0001	0.0001
			2900076A07Rik-208	2900076A07Rik	---	lincRNA	ENSMUSG00000097277	2900076A07Rik	havana	7	OTTMUSG00000042939	1	OTTMUST00000112760	1	---	---	lincRNA	ENSMUST00000181903	havana	2	7	0.0001	0.211226	0.0001	0.000103296	0.0001	0.0001	0.0001	0.564184	0.00063976	0.200038	0.0001	0.118484	0.23312	0.0001	0.0001	0.0001
			2900078I11Rik-201	2900078I11Rik	---	TEC	ENSMUSG00000111358	2900078I11Rik	havana	1	OTTMUSG00000063420	1	OTTMUST00000154525	1	---	---	TEC	ENSMUST00000214556	havana	NA	1	0.0001	0.281601	0.398096	0.895271	0.200857	0.128651	0.0001	0.0001	0.607536	0.0001	0.361348	0.0001	0.699161	0.121839	0.216011	1.55685
			2900089D17Rik-201	2900089D17Rik	---	antisense	ENSMUSG00000087484	2900089D17Rik	havana	1	OTTMUSG00000025582	1	OTTMUST00000062933	1	---	---	antisense	ENSMUST00000124015	havana	1	1	1.03694	0.424305	0.192022	1.38355	1.94075	0.619999	0.0001	0.855339	1.27971	0.262248	0.578096	0.914698	0.23312	2.05172	0.520684	0.571281
			2900089D17Rik-202	2900089D17Rik	---	antisense	ENSMUSG00000087484	2900089D17Rik	havana	1	OTTMUSG00000025582	1	OTTMUST00000062934	1	---	---	antisense	ENSMUST00000153130	havana	1	1	0.109998	0.0685213	0.206174	0.0001	0.0001	0.0872302	0.0753033	0.0671024	0.0112888	0.0278859	0.0001	0.120031	0.0001	0.0180391	0.0552784	0.173449
			2900092N22Rik-201	2900092N22Rik	---	TEC	ENSMUSG00000104034	2900092N22Rik	havana	1	OTTMUSG00000051081	1	OTTMUST00000129475	1	---	---	TEC	ENSMUST00000193601	havana	NA	1	0.573469	0.0704752	0.398096	0.488375	1.80691	0.128651	1.50417	0.780458	0.455677	0.0725834	0.650346	0.758754	0.0777735	0.0609694	1.2236	0.609261
			2900093K20Rik-201	2900093K20Rik	---	antisense	ENSMUSG00000099632	2900093K20Rik	havana	1	OTTMUSG00000048606	1	OTTMUST00000124515	1	---	---	antisense	ENSMUST00000190930	havana	NA	1	1.43352	1.54835	1.59209	1.13941	0.468533	0.899955	1.95539	0.567633	1.36683	1.01487	1.66184	0.275974	0.699161	1.76531	1.07965	0.473892
			2900097C17Rik-202	2900097C17Rik	---	lincRNA	ENSMUSG00000102869	2900097C17Rik	ensembl_havana	2	OTTMUSG00000067674	1	OTTMUST00000163775	1	---	---	lincRNA	ENSMUST00000192863	havana	NA	2	238.845	202.13	209.769	196.781	195.547	219.991	159.036	176.698	211.008	227.146	221.415	172.712	285.9	236.422	213.995	144.714
			3000002C10Rik-201	3000002C10Rik	---	transcribed_processed_pseudogene	ENSMUSG00000070282	3000002C10Rik	ensembl_havana	6	OTTMUSG00000032772	2	OTTMUST00000081598	1	---	---	processed_transcript	ENSMUST00000125451	ensembl_havana	2	1	3.63579	2.71501	2.00043	1.06327	1.46705	2.26595	4.58587	3.67355	3.93923	2.09018	3.15775	1.78514	4.91271	2.42729	2.62935	2.74105
			3000002C10Rik-202	3000002C10Rik	---	transcribed_processed_pseudogene	ENSMUSG00000070282	3000002C10Rik	ensembl_havana	6	OTTMUSG00000032772	2	OTTMUST00000081596	2	---	---	transcribed_processed_pseudogene	ENSMUST00000133495	havana	NA	2	0.715788	0.918932	1.43605	0.0978112	2.21041	1.9023	0.510905	0.489301	0.66816	0.954444	2.25489	1.91073	0.391689	0.87616	1.1301	2.3503
			3000002C10Rik-203	3000002C10Rik	---	transcribed_processed_pseudogene	ENSMUSG00000070282	3000002C10Rik	ensembl_havana	6	OTTMUSG00000032772	2	OTTMUST00000081597	1	---	---	processed_transcript	ENSMUST00000144161	havana	2	1	0.952386	0.236992	1.33978	0.548184	0.337979	1.87394	1.10246	0.235829	0.252393	0.113998	1.70247	0.580481	1.03512	0.409888	0.605747	0.797507
			3010003L21Rik-202	3010003L21Rik	---	antisense	ENSMUSG00000085355	3010003L21Rik	ensembl_havana	2	OTTMUSG00000024044	1	OTTMUST00000058783	1	---	---	antisense	ENSMUST00000154673	havana	1	1	3.2253	3.51886	3.02487	1.79044	4.75135	1.34988	3.34101	1.84458	4.40401	3.0444	5.92456	1.17257	0.776835	2.61749	1.87133	0.0001
			3110001I22Rik-201	3110001I22Rik	CCDS37260	protein_coding	ENSMUSG00000079737	3110001I22Rik	ensembl_havana	4	OTTMUSG00000028684	2	---	---	ENSMUSP00000041742	5	protein_coding	ENSMUST00000035426	ensembl	1 (assigned to previous version 5)	6	4.25605	0.277977	0.840876	2.36731	1.94073	1.28	0.256999	1.63832	1.80678	2.52804	1.17964	3.48524	1.37494	1.28421	1.91703	0.0227467
			3110001I22Rik-202	3110001I22Rik	---	protein_coding	ENSMUSG00000079737	3110001I22Rik	ensembl_havana	4	OTTMUSG00000028684	2	OTTMUST00000071052	2	---	---	transcribed_processed_pseudogene	ENSMUST00000223666	havana	---	1	0.504878	0.000101132	0.000194635	0.0021259	0.0290194	0.000348758	0.638848	0.00047713	1.26084	0.00131614	0.000418423	0.000170645	0.29863	0.263476	0.000100054	0.000128172
			3110001I22Rik-203	3110001I22Rik	---	protein_coding	ENSMUSG00000079737	3110001I22Rik	ensembl_havana	4	OTTMUSG00000028684	2	OTTMUST00000164841	1	---	---	processed_transcript	ENSMUST00000225585	havana	---	1	0.329397	1.98506	5.63412	2.92051	2.59226	4.06411	2.79725	8.01343	4.75341	4.16532	2.51396	2.94498	4.94687	3.15266	1.3938	3.22628
			3110009E18Rik-201	3110009E18Rik	CCDS48342	protein_coding	ENSMUSG00000026388	3110009E18Rik	ensembl_havana	15	OTTMUSG00000030546	5	OTTMUST00000051252	1	ENSMUSP00000027637	6	protein_coding	ENSMUST00000027637	ensembl_havana	1	12	0.0001	0.0001	0.0001	0.175106	0.0001	0.0001	0.0001	0.0739115	0.227889	0.0001	0.0001	0.343919	0.0001	0.0001	0.478477	0.0001
			3110009E18Rik-202	3110009E18Rik	CCDS48342	protein_coding	ENSMUSG00000026388	3110009E18Rik	ensembl_havana	15	OTTMUSG00000030546	5	OTTMUST00000051251	1	ENSMUSP00000053335	8	protein_coding	ENSMUST00000056038	havana	5	14	0.192253	0.0959882	0.0796993	0.0001	0.067019	0.0001	0.246059	0.0001	0.0001	0.310051	0.11181	0.306316	0.0001	0.0714952	0.184385	0.0001
			3110009E18Rik-203	3110009E18Rik	CCDS15232	protein_coding	ENSMUSG00000026388	3110009E18Rik	ensembl_havana	15	OTTMUSG00000030546	5	OTTMUST00000051250	1	ENSMUSP00000108263	2	protein_coding	ENSMUST00000112644	ensembl_havana	1	8	0.452988	0.527177	0.238898	0.368043	0.267776	0.578578	0.806987	0.84853	0.0001	0.98871	0.610886	0.729437	0.310794	0.41566	1.39794	0.338523
			3110009E18Rik-204	3110009E18Rik	---	protein_coding	ENSMUSG00000026388	3110009E18Rik	ensembl_havana	15	OTTMUSG00000030546	5	OTTMUST00000051254	1	---	---	processed_transcript	ENSMUST00000128578	havana	3	1	0.0001	0.151263	0.0001	0.0921881	0.0001	0.0643754	0.0001	0.0001	0.0001	0.151206	0.289098	0.0001	0.0001	0.0001	0.236029	0.0001
			3110021N24Rik-201	3110021N24Rik	---	protein_coding	ENSMUSG00000094958	3110021N24Rik	ensembl	1	---	---	---	---	ENSMUSP00000136370	1	protein_coding	ENSMUST00000178992	ensembl	5	1	0.41479	0.635396	0.0001	0.0001	0.284098	0.363682	0.0001	0.0001	0.201661	0.256259	0.575345	0.418427	0.162182	0.314939	0.760124	0.977312
			3110040N11Rik-201	3110040N11Rik	CCDS40010	protein_coding	ENSMUSG00000025102	3110040N11Rik	ensembl_havana	14	OTTMUSG00000023339	2	OTTMUST00000056578	2	ENSMUSP00000026092	8	protein_coding	ENSMUST00000026092	ensembl_havana	1	8	1.65003	2.36613	2.79359	1.68031	4.40311	2.38426	4.38051	3.75951	3.45739	3.14401	3.09775	2.65955	2.8691	2.72376	3.56573	5.28733
			3110040N11Rik-202	3110040N11Rik	---	protein_coding	ENSMUSG00000025102	3110040N11Rik	ensembl_havana	14	OTTMUSG00000023339	2	OTTMUST00000056582	1	---	---	processed_transcript	ENSMUST00000141075	havana	2	7	0.0001	0.219864	0.514464	0.584121	0.0001	0.630691	0.699553	0.34918	0.548374	0.504385	1.26567	0.38393	0.444664	0.0001	0.0001	0.323944
			3110040N11Rik-203	3110040N11Rik	---	protein_coding	ENSMUSG00000025102	3110040N11Rik	ensembl_havana	14	OTTMUSG00000023339	2	OTTMUST00000056579	1	---	---	processed_transcript	ENSMUST00000142557	havana	5	7	0.503405	0.000100245	0.0116384	0.16058	0.715158	0.000100859	1.79226	0.0001	0.0001	0.137728	0.000100093	0.000100015	0.165325	0.0981389	0.267956	0.192438
			3110040N11Rik-204	3110040N11Rik	---	protein_coding	ENSMUSG00000025102	3110040N11Rik	ensembl_havana	14	OTTMUSG00000023339	2	OTTMUST00000056580	2	ENSMUSP00000120526	1	nonsense_mediated_decay	ENSMUST00000152620	havana	2	1	1.14374	1.28494	0.740269	0.586418	0.770898	0.777592	0.874009	0.786587	0.778099	0.853213	1.4891	1.1639	0.36048	1.01318	0.628773	1.64199
			3110053B16Rik-202	3110053B16Rik	---	transcribed_unprocessed_pseudogene	ENSMUSG00000085642	3110053B16Rik	havana	8	OTTMUSG00000059646	1	OTTMUST00000084757	1	---	---	processed_transcript	ENSMUST00000140360	havana	1	7	0.357349	1.26075	0.0001	0.000100001	0.0001	1.17755	0.000109479	0.0001	1.18556	0.0001	1.24829	0.713327	0.000102067	0.221957	0.225757	0.0001
			3110053B16Rik-203	3110053B16Rik	---	transcribed_unprocessed_pseudogene	ENSMUSG00000085642	3110053B16Rik	havana	8	OTTMUSG00000059646	1	OTTMUST00000084760	1	---	---	processed_transcript	ENSMUST00000143905	havana	1	1	0.464855	0.403607	0.0001	1.05803	0.0001	0.0627828	0.315395	0.0001	0.0001	0.0001	0.000100001	0.0001	0.46614	0.772783	0.191437	0.0001
			3110056K07Rik-201	3110056K07Rik	---	processed_transcript	ENSMUSG00000085622	3110056K07Rik	havana	9	OTTMUSG00000035109	2	OTTMUST00000089311	1	---	---	antisense	ENSMUST00000127129	havana	1	7	0.0926078	0.323802	0.448346	0.35695	0.227608	0.0001	0.0001	0.658451	0.61123	0.658649	0.893486	0.0001	0.17525	0.201355	0.190613	0.503849
			3110056K07Rik-202	3110056K07Rik	---	processed_transcript	ENSMUSG00000085622	3110056K07Rik	havana	9	OTTMUSG00000035109	2	OTTMUST00000089312	1	---	---	antisense	ENSMUST00000136690	havana	1	2	1.26934	2.70253	2.57663	4.9329	3.85465	5.59206	0.0001	5.08802	4.24846	2.6033	2.28569	4.06925	2.77654	3.57275	4.48766	2.60984
			3110056K07Rik-203	3110056K07Rik	---	processed_transcript	ENSMUSG00000085622	3110056K07Rik	havana	9	OTTMUSG00000035109	2	OTTMUST00000160366	1	---	---	retained_intron	ENSMUST00000222159	havana	NA	1	21.7881	20.62	15.2036	16.6015	13.8523	21.1467	17.2969	19.2962	24.829	17.4686	19.074	16.1387	13.1269	15.6435	23.8942	18.681
			3110067C02Rik-201	3110067C02Rik	---	processed_pseudogene	ENSMUSG00000081187	3110067C02Rik	havana	1	OTTMUSG00000019151	1	OTTMUST00000045902	1	---	---	processed_pseudogene	ENSMUST00000120793	havana	NA	1	0.358456	0.351976	0.0001	0.0001	0.602371	0.0001	0.0001	0.42575	0.0001	0.0001	0.216849	0.275974	0.0001	0.0609694	0.0001	0.0001
			3110070M22Rik-201	3110070M22Rik	---	antisense	ENSMUSG00000074635	3110070M22Rik	ensembl_havana	3	OTTMUSG00000074754	1	---	---	---	---	antisense	ENSMUST00000099148	ensembl	NA	2	0.00504651	0.256374	0.289964	0.0001	0.85301	0.0222435	1.73452	0.0862124	0.230517	1.05591	0.0878	0.711697	0.235809	0.184816	0.0001	0.0001
			3110070M22Rik-202	3110070M22Rik	---	antisense	ENSMUSG00000074635	3110070M22Rik	ensembl_havana	3	OTTMUSG00000074754	1	OTTMUST00000181390	1	---	---	antisense	ENSMUST00000238285	havana	---	1	0.783537	0.166077	0.187831	0.244238	0.552488	0.942087	1.1234	0.0558709	0.14933	0.683894	0.0568991	0.460968	0.152758	0.119732	0.0001	0.0001
			3110080O07Rik-201	3110080O07Rik	---	TEC	ENSMUSG00000103284	3110080O07Rik	havana	1	OTTMUSG00000051647	1	OTTMUST00000130312	1	---	---	TEC	ENSMUST00000193469	havana	NA	1	1.86355	1.05573	0.477696	2.3601	1.53924	3.14959	1.65457	0.993283	1.59462	3.11688	1.22834	0.689786	0.854508	1.46097	1.15162	4.33191
			3110082I17Rik-201	3110082I17Rik	CCDS51684	protein_coding	ENSMUSG00000053553	3110082I17Rik	ensembl_havana	11	OTTMUSG00000035852	2	OTTMUST00000091859	1	ENSMUSP00000069230	7	protein_coding	ENSMUST00000066052	ensembl_havana	1	11	8.61326	10.1155	9.30946	6.9063	7.89393	8.34092	12.267	10.9117	7.65255	7.09332	7.45649	10.8947	5.20301	5.9948	6.65815	6.75578
			3110082I17Rik-202	3110082I17Rik	---	protein_coding	ENSMUSG00000053553	3110082I17Rik	ensembl_havana	11	OTTMUSG00000035852	2	OTTMUST00000135785	1	---	---	retained_intron	ENSMUST00000196267	havana	2	1	0.422151	1.22488	0.22171	0.0925136	0.699456	0.562716	1.43533	1.05304	0.646987	1.49276	1.03373	0.702583	0.395648	0.563826	0.333755	0.560631
			3110082I17Rik-203	3110082I17Rik	---	protein_coding	ENSMUSG00000053553	3110082I17Rik	ensembl_havana	11	OTTMUSG00000035852	2	OTTMUST00000135786	1	---	---	processed_transcript	ENSMUST00000197512	havana	3	1	0.0001	0.0940256	0.357049	0.0001	0.182856	0.2392	0.0001	0.0001	0.0001	0.0001	0.176378	0.0001	0.0001	0.0001	0.0001	0.0001
			3110082I17Rik-204	3110082I17Rik	---	protein_coding	ENSMUSG00000053553	3110082I17Rik	ensembl_havana	11	OTTMUSG00000035852	2	OTTMUST00000135784	1	ENSMUSP00000142949	1	protein_coding	ENSMUST00000198474	havana	2	1	0.568822	1.60899	2.01104	0.00010001	1.11016	1.95921	2.01546	2.72045	2.02716	0.837062	0.396782	1.36916	1.08156	1.71991	0.421333	2.15974
			3200001D21Rik-201	3200001D21Rik	---	antisense	ENSMUSG00000113434	3200001D21Rik	havana	1	OTTMUSG00000066837	1	OTTMUST00000162083	1	---	---	antisense	ENSMUST00000221603	havana	1	1	0.295072	0.0704752	1.71648	0.569754	0.142079	0.543094	0.0001	0.248537	0.395353	0.0001	1.24485	0.48288	0.0001	0.0001	0.0720703	0.0001
			3222401L13Rik-201	3222401L13Rik	---	lincRNA	ENSMUSG00000073590	3222401L13Rik	ensembl_havana	3	OTTMUSG00000050777	1	---	---	---	---	lincRNA	ENSMUST00000097608	ensembl	NA	2	25.2226	30.8005	12.397	29.4905	21.4821	27.0082	27.5317	22.0197	27.7573	33.3503	29.4527	18.2964	27.519	31.1224	30.2352	13.5167
			3222401L13Rik-202	3222401L13Rik	---	lincRNA	ENSMUSG00000073590	3222401L13Rik	ensembl_havana	3	OTTMUSG00000050777	1	OTTMUST00000128701	1	---	---	lincRNA	ENSMUST00000192137	havana	NA	1	7.8179	15.2251	10.1298	14.9426	9.36771	6.54375	2.32431	15.8635	12.5616	13.8363	8.4064	6.39463	11.8616	14.1644	9.42068	36.2991
			3300002I08Rik-201	3300002I08Rik	CCDS50740	protein_coding	ENSMUSG00000063364	3300002I08Rik	ensembl_havana	10	OTTMUSG00000015736	1	OTTMUST00000037381	1	ENSMUSP00000055454	5	protein_coding	ENSMUST00000051153	ensembl_havana	1	5	0.418697	0.360763	0.0001	0.00114996	0.120354	0.245689	0.563008	0.0001	0.323153	0.000108001	0.440793	0.2447	0.114645	0.61865	0.56654	0.303171
			3300002I08Rik-202	3300002I08Rik	---	protein_coding	ENSMUSG00000063364	3300002I08Rik	ensembl_havana	10	OTTMUSG00000015736	1	OTTMUST00000037384	1	---	---	processed_transcript	ENSMUST00000124945	havana	3	7	0.0001	0.154821	0.0001	0.0644954	0.0001	0.0001	0.198868	0.000100012	0.0001	0.64247	0.0001	0.000119684	0.0001	0.00010002	0.0001	0.0001
			3300002I08Rik-203	3300002I08Rik	---	protein_coding	ENSMUSG00000063364	3300002I08Rik	ensembl_havana	10	OTTMUSG00000015736	1	OTTMUST00000037382	1	---	---	processed_transcript	ENSMUST00000138130	havana	1	1	2.12493	4.07158	2.30462	1.69227	2.69186	1.78363	0.139904	2.76167	2.46061	2.74949	2.52164	0.927946	4.6517	1.18291	3.44367	12.2938
			3300002I08Rik-204	3300002I08Rik	---	protein_coding	ENSMUSG00000063364	3300002I08Rik	ensembl_havana	10	OTTMUSG00000015736	1	OTTMUST00000037383	1	---	---	processed_transcript	ENSMUST00000152036	havana	3	7	1.68527	1.49435	1.34169	0.602483	1.49525	0.92687	0.405034	1.6881	0.861152	0.377463	0.77831	1.1604	1.21481	0.912704	0.971905	1.95809
			3425401B19Rik-201	3425401B19Rik	CCDS49437	protein_coding	ENSMUSG00000071540	3425401B19Rik	ensembl_havana	4	OTTMUSG00000069916	1	OTTMUST00000169253	1	ENSMUSP00000093741	3	protein_coding	ENSMUST00000096038	ensembl_havana	1	3	2.50859	0.14085	0.0001	0.732513	1.73999	0.0001	2.55701	0.0001	3.56879	1.44977	0.0001	0.620817	0.0001	1.09575	0.0720703	0.0001
			3830403N18Rik-201	3830403N18Rik	CCDS30141	protein_coding	ENSMUSG00000031125	3830403N18Rik	ensembl_havana	2	OTTMUSG00000017493	3	OTTMUST00000042478	3	ENSMUSP00000033458	2	protein_coding	ENSMUST00000033458	ensembl_havana	1	2	1.29018	1.33723	0.0001	1.87182	0.66929	1.67126	1.88018	0.0001	0.607536	0.797417	0.216849	0.551849	0.0001	0.182708	0.144041	0.0001
			3830406C13Rik-201	3830406C13Rik	CCDS36805	protein_coding	ENSMUSG00000033111	3830406C13Rik	ensembl_havana	16	OTTMUSG00000068587	1	---	---	ENSMUSP00000108288	3	protein_coding	ENSMUST00000112669	ensembl	1	9	0.0140304	3.13543	0.158214	0.272848	1.17904	0.218734	4.97084	3.65158	0.379116	0.0241947	0.160095	0.287464	0.44532	0.40162	3.86157	4.75456
			3830406C13Rik-202	3830406C13Rik	CCDS26817	protein_coding	ENSMUSG00000033111	3830406C13Rik	ensembl_havana	16	OTTMUSG00000068587	1	OTTMUST00000165797	1	ENSMUSP00000126960	1	protein_coding	ENSMUST00000163392	ensembl_havana	1 (assigned to previous version 1)	2	0.148994	2.43016	4.17556	7.51259	4.4306	1.41252	0.559052	1.13551	6.86554	0.663591	8.8735	8.92648	7.6167	3.63123	2.36471	2.68511
			3830406C13Rik-203	3830406C13Rik	CCDS36805	protein_coding	ENSMUSG00000033111	3830406C13Rik	ensembl_havana	16	OTTMUSG00000068587	1	OTTMUST00000165811	1	ENSMUSP00000153352	1	protein_coding	ENSMUST00000223631	havana	---	1	0.000101238	0.00774251	0.614276	0.297852	0.000102048	0.27391	0.133537	0.432918	0.000100772	0.000101117	0.655505	0.25946	0.000101019	0.000115022	0.00835151	1.70816
			3830406C13Rik-204	3830406C13Rik	---	protein_coding	ENSMUSG00000033111	3830406C13Rik	ensembl_havana	16	OTTMUSG00000068587	1	OTTMUST00000165809	1	---	---	retained_intron	ENSMUST00000223697	havana	---	1	8.2319	9.12045	9.46575	11.3893	7.49502	13.1766	6.55271	9.48834	13.4443	12.1637	14.0157	8.06942	14.9314	6.9756	12.7427	17.0582
			3830406C13Rik-206	3830406C13Rik	CCDS26817	protein_coding	ENSMUSG00000033111	3830406C13Rik	ensembl_havana	16	OTTMUSG00000068587	1	OTTMUST00000165798	1	ENSMUSP00000153287	1	protein_coding	ENSMUST00000223762	havana	---	1	8.00178	6.90602	7.52336	7.42834	7.17717	7.31895	1.37217	4.34349	0.870599	5.30491	3.70325	3.36871	0.832111	5.05266	10.4114	3.13921
			3830406C13Rik-207	3830406C13Rik	CCDS36805	protein_coding	ENSMUSG00000033111	3830406C13Rik	ensembl_havana	16	OTTMUSG00000068587	1	OTTMUST00000165805	1	ENSMUSP00000153588	1	protein_coding	ENSMUST00000223927	havana	---	1	0.000134528	0.726023	0.000100002	0.264853	0.259997	0.00043984	0.00015999	0.701985	0.0001	0.946231	0.0001	0.790979	1.3644	0.198159	0.369921	0.000106678
			3830406C13Rik-208	3830406C13Rik	---	protein_coding	ENSMUSG00000033111	3830406C13Rik	ensembl_havana	16	OTTMUSG00000068587	1	OTTMUST00000165801	1	---	---	retained_intron	ENSMUST00000224223	havana	---	1	0.0001	0.0001	0.0001	0.0001	0.0001	0.0643754	0.0001	0.0001	0.0001	0.0750463	0.228256	0.0001	0.0847946	0.0001	0.0001	0.658882
			3830406C13Rik-209	3830406C13Rik	CCDS26817	protein_coding	ENSMUSG00000033111	3830406C13Rik	ensembl_havana	16	OTTMUSG00000068587	1	OTTMUST00000165806	1	ENSMUSP00000153430	1	protein_coding	ENSMUST00000224389	havana	---	1	1.28753	0.248435	0.153494	0.156603	0.258784	0.314878	1.13458	1.74794	0.122241	0.537522	0.366172	0.214186	3.90445	2.93899	0.447882	3.4484
			3830406C13Rik-212	3830406C13Rik	---	protein_coding	ENSMUSG00000033111	3830406C13Rik	ensembl_havana	16	OTTMUSG00000068587	1	OTTMUST00000165814	1	---	---	retained_intron	ENSMUST00000225052	havana	---	1	2.64919	2.24935	0.891171	2.72519	0.850714	2.49457	2.13307	2.15869	2.87152	1.64352	1.58985	1.63598	1.95373	0.509879	1.49096	1.82663
			3830406C13Rik-213	3830406C13Rik	CCDS26817	protein_coding	ENSMUSG00000033111	3830406C13Rik	ensembl_havana	16	OTTMUSG00000068587	1	OTTMUST00000165807	1	ENSMUSP00000153402	1	protein_coding	ENSMUST00000225294	havana	---	1	0.412756	0.828856	0.409079	0.574147	2.38188	1.44516	1.12829	1.64765	2.73546	8.2018	0.398434	1.02996	2.19686	0.324894	1.56064	0.256259
			3830406C13Rik-216	3830406C13Rik	---	protein_coding	ENSMUSG00000033111	3830406C13Rik	ensembl_havana	16	OTTMUSG00000068587	1	OTTMUST00000165804	1	---	---	processed_transcript	ENSMUST00000225739	havana	---	1	0.512181	0.521151	0.961955	0.736411	1.00388	0.0001	0.667007	1.36593	1.51404	1.39085	0.651111	0.620817	1.30251	0.998498	1.29175	1.21679
			3830406C13Rik-219	3830406C13Rik	---	protein_coding	ENSMUSG00000033111	3830406C13Rik	ensembl_havana	16	OTTMUSG00000068587	1	OTTMUST00000165803	1	---	---	processed_transcript	ENSMUST00000225971	havana	---	1	0.0999596	0.332618	0.796283	0.607711	0.588489	0.000100001	0.000100002	0.561957	0.353135	0.0001	0.639773	0.794507	1.54714	0.936468	0.783165	0.136196
			3830408C21Rik-202	3830408C21Rik	---	processed_transcript	ENSMUSG00000071181	3830408C21Rik	ensembl_havana	2	OTTMUSG00000067870	1	OTTMUST00000164124	1	---	---	lincRNA	ENSMUST00000223895	havana	---	1	0.138329	0.0852468	0.000509378	0.000105872	0.0001	0.0001	0.0001	0.282936	0.000105479	0.0001	0.00306125	0.199625	0.0750029	0.0001	0.416519	0.00010041
			3830408C21Rik-205	3830408C21Rik	---	processed_transcript	ENSMUSG00000071181	3830408C21Rik	ensembl_havana	2	OTTMUSG00000067870	1	OTTMUST00000164123	1	---	---	lincRNA	ENSMUST00000225426	havana	---	1	0.000554924	0.538942	0.397673	0.0580249	0.0953654	0.0458511	0.0001	0.00103084	0.054146	0.200025	0.0448352	0.000756654	0.000346512	0.0596741	0.00147047	0.0317155
			3830408C21Rik-206	3830408C21Rik	---	processed_transcript	ENSMUSG00000071181	3830408C21Rik	ensembl_havana	2	OTTMUSG00000067870	1	OTTMUST00000164122	1	---	---	lincRNA	ENSMUST00000225489	havana	---	1	0.00475804	0.00948797	0.000113795	0.593203	0.975538	0.468552	0.0001	0.0001	0.553485	2.04716	0.45815	0.00682359	0.00262407	0.61009	0.0141324	2.20207
			3830432H09Rik-202	3830432H09Rik	---	lincRNA	ENSMUSG00000101731	3830432H09Rik	havana	1	OTTMUSG00000049016	1	OTTMUST00000125195	1	---	---	lincRNA	ENSMUST00000188909	havana	1	1	0.143442	0.198323	0.0001	0.488375	0.383774	0.0001	0.0001	0.0001	0.0001	0.0001	0.987899	0.0001	0.0001	0.243578	0.0001	0.0001
			4430402I18Rik-201	4430402I18Rik	CCDS37948	protein_coding	ENSMUSG00000064202	4430402I18Rik	ensembl_havana	15	OTTMUSG00000033892	3	OTTMUST00000085478	2	ENSMUSP00000025872	6	protein_coding	ENSMUST00000025872	ensembl_havana	1	12	0.647989	0.700213	0.321101	0.344638	0.401614	0.221973	0.382063	0.0746203	1.48196	0.145793	0.91653	0.209568	0.234142	1.09671	0.141522	0.205883
			4631405J19Rik-202	4631405J19Rik	---	antisense	ENSMUSG00000075027	4631405J19Rik	ensembl_havana	10	OTTMUSG00000014524	2	OTTMUST00000034460	2	---	---	antisense	ENSMUST00000111270	ensembl_havana	2	7	0.143442	0.0001	0.0001	0.162858	0.133938	0.0001	0.0001	0.197867	0.0001	0.0001	0.0001	0.138037	0.0001	0.0001	0.0001	0.203154
			4631405J19Rik-204	4631405J19Rik	---	antisense	ENSMUSG00000075027	4631405J19Rik	ensembl_havana	10	OTTMUSG00000014524	2	OTTMUST00000034462	1	---	---	antisense	ENSMUST00000145926	havana	3	1	0.358456	0.0704752	0.318497	0.325617	0.736209	0.128651	0.0753033	0.0001	0.227889	0.797417	0.144599	0.138037	0.0777735	0.791403	0.144041	0.338523
			4632404H12Rik-201	4632404H12Rik	---	lincRNA	ENSMUSG00000042579	4632404H12Rik	ensembl_havana	2	OTTMUSG00000052880	1	OTTMUST00000132333	1	---	---	lincRNA	ENSMUST00000038450	ensembl_havana	1	1	0.989629	0.841177	1.09533	2.24945	1.19074	0.919694	0.0001	1.20292	0.797846	1.54476	1.49637	1.96075	1.98332	1.68309	0.83976	1.49237
			4632404H12Rik-202	4632404H12Rik	---	lincRNA	ENSMUSG00000042579	4632404H12Rik	ensembl_havana	2	OTTMUSG00000052880	1	OTTMUST00000132334	1	---	---	lincRNA	ENSMUST00000195940	havana	NA	1	2.45079	1.55178	1.29285	4.91212	2.28925	0.815941	0.0001	2.20248	1.32838	8.60311	3.34455	3.419	2.91031	2.03015	1.96728	0.606048
			4632411P08Rik-201	4632411P08Rik	---	lincRNA	ENSMUSG00000097561	4632411P08Rik	havana	1	OTTMUSG00000054264	1	OTTMUST00000134676	1	---	---	lincRNA	ENSMUST00000181005	havana	1	1	0.0001	0.0001	0.0001	0.406996	0.0001	0.192926	0.376116	0.0001	0.151959	0.0001	0.722595	0.0001	0.0001	0.0001	0.144041	1.89527
			4632415L05Rik-201	4632415L05Rik	---	transcribed_unprocessed_pseudogene	ENSMUSG00000048106	4632415L05Rik	havana	6	OTTMUSG00000052348	2	OTTMUST00000131386	2	---	---	transcribed_unprocessed_pseudogene	ENSMUST00000059704	havana	NA (assigned to previous version 4)	5	7.72144	7.80651	7.63449	4.42153	7.04509	7.28652	11.8162	9.52701	9.35833	7.6877	6.68379	5.88716	7.34333	10.2421	5.16077	5.38742
			4632415L05Rik-202	4632415L05Rik	---	transcribed_unprocessed_pseudogene	ENSMUSG00000048106	4632415L05Rik	havana	6	OTTMUSG00000052348	2	OTTMUST00000181548	1	---	---	processed_transcript	ENSMUST00000198527	havana	NA (assigned to previous version 1)	2	7.40138	8.02811	10.9919	8.59934	12.6962	3.70477	8.94009	11.7557	17.5968	15.5797	10.1506	4.38935	7.18181	13.0103	10.457	0.569021
			4632418H02Rik-201	4632418H02Rik	---	TEC	ENSMUSG00000111605	4632418H02Rik	havana	1	OTTMUSG00000062715	1	OTTMUST00000152762	1	---	---	TEC	ENSMUST00000217287	havana	NA	1	1.64854	1.47798	1.03489	1.62768	1.20464	1.02851	0.0753033	0.42575	0.835325	0.0725834	1.15609	0.344943	0.0001	0.547925	0.935714	6.43013
			4632427E13Rik-201	4632427E13Rik	---	bidirectional_promoter_lncRNA	ENSMUSG00000074024	4632427E13Rik	ensembl_havana	5	OTTMUSG00000022520	2	---	---	---	---	bidirectional_promoter_lncRNA	ENSMUST00000098305	ensembl	NA	3	85.5758	87.3961	65.7839	94.4828	95.242	103.635	76.2544	77.8881	116.328	106.451	108.512	66.1592	99.2995	78.6228	102.822	122.662
			4632427E13Rik-202	4632427E13Rik	---	bidirectional_promoter_lncRNA	ENSMUSG00000074024	4632427E13Rik	ensembl_havana	5	OTTMUSG00000022520	2	OTTMUST00000053931	2	---	---	bidirectional_promoter_lncRNA	ENSMUST00000147198	havana	1	2	40.7732	24.3277	24.0675	35.8055	17.1114	30.5107	21.615	40.8499	37.7332	38.2068	34.1556	22.9568	49.268	17.7226	33.3624	30.3203
			4632427E13Rik-203	4632427E13Rik	---	bidirectional_promoter_lncRNA	ENSMUSG00000074024	4632427E13Rik	ensembl_havana	5	OTTMUSG00000022520	2	OTTMUST00000113968	1	---	---	bidirectional_promoter_lncRNA	ENSMUST00000182408	havana	1	1	0.0001	1.51494	0.000100121	0.000105085	0.916455	0.415657	0.0001	0.420265	0.701009	0.971353	0.549319	0.00012005	0.0001	0.327011	0.000102892	0.96967
			4632427E13Rik-204	4632427E13Rik	---	bidirectional_promoter_lncRNA	ENSMUSG00000074024	4632427E13Rik	ensembl_havana	5	OTTMUSG00000022520	2	OTTMUST00000113967	1	---	---	bidirectional_promoter_lncRNA	ENSMUST00000182578	havana	NA	1	82.5018	82.6866	56.0561	103.841	88.7583	81.6609	72.3896	96.86	108.486	91.9011	96.3654	60.6139	89.0396	67.2497	91.8868	122.003
			4632428C04Rik-201	4632428C04Rik	---	lincRNA	ENSMUSG00000097184	4632428C04Rik	havana	2	OTTMUSG00000071394	1	OTTMUST00000172867	1	---	---	lincRNA	ENSMUST00000181485	havana	1 (assigned to previous version 1)	2	1.29018	0.985353	1.27369	0.325617	1.73999	1.73554	0.0001	0.709516	0.759395	0.797417	0.650346	1.93122	1.00986	1.94792	1.36754	1.7599
			4632433K11Rik-201	4632433K11Rik	---	protein_coding	ENSMUSG00000116184	4632433K11Rik	ensembl	1	---	---	---	---	ENSMUSP00000076071	3	protein_coding	ENSMUST00000076791	ensembl	NA	3	0.000100317	0.298626	0.0991609	0.00400885	0.209316	0.719502	0.119487	0.000100008	0.000100267	0.000173368	0.347278	0.000105088	0.000109298	0.138177	0.0743619	0.288367
			4633401B06Rik-201	4633401B06Rik	---	TEC	ENSMUSG00000105597	4633401B06Rik	havana	1	OTTMUSG00000052236	1	OTTMUST00000131233	1	---	---	TEC	ENSMUST00000198169	havana	NA	1	0.501798	0.492727	1.03489	0.569754	0.334695	0.514303	0.0001	0.8514	0.151959	0.65245	0.650346	0.48288	0.776835	0.791403	0.287981	0.676946
			4731419I09Rik-201	4731419I09Rik	---	antisense	ENSMUSG00000097004	4731419I09Rik	havana	1	OTTMUSG00000052645	1	OTTMUST00000131895	1	---	---	antisense	ENSMUST00000180791	havana	2	1	1.96192	1.71158	1.53358	2.15285	2.39202	0.721293	2.14602	1.88441	0.771169	1.5542	2.1419	1.84141	1.58307	2.77018	2.49944	1.09974
			4732414G09Rik-201	4732414G09Rik	---	lincRNA	ENSMUSG00000086943	4732414G09Rik	havana	2	OTTMUSG00000006116	2	OTTMUST00000013828	2	---	---	lincRNA	ENSMUST00000156243	havana	1	2	0.430127	0.281601	0.0001	0.325617	0.0001	0.0001	0.0001	0.496692	0.0001	0.0001	0.0001	0.0001	0.854508	0.0001	0.359952	2.09832
			4732416N19Rik-201	4732416N19Rik	---	TEC	ENSMUSG00000107402	4732416N19Rik	havana	1	OTTMUSG00000057358	1	OTTMUST00000141125	1	---	---	TEC	ENSMUST00000203932	havana	NA	1	2.50542	1.75948	0.0001	2.3601	0.736209	1.60698	0.0753033	2.69588	3.18914	1.95715	2.45658	2.55194	0.0001	3.46966	2.87891	8.52836
			4732440D04Rik-202	4732440D04Rik	---	antisense	ENSMUSG00000090031	4732440D04Rik	ensembl_havana	2	OTTMUSG00000033728	2	OTTMUST00000084958	2	---	---	antisense	ENSMUST00000159618	havana	1	1	0.000485193	0.911316	0.272768	0.000105654	0.00881729	0.0001	0.0001	0.0751415	0.000139949	0.420688	0.000124792	0.501787	0.000100058	0.043608	0.0001	0.511317
			4732440D04Rik-203	4732440D04Rik	---	antisense	ENSMUSG00000090031	4732440D04Rik	ensembl_havana	2	OTTMUSG00000033728	2	OTTMUST00000127624	1	---	---	antisense	ENSMUST00000191825	havana	NA	1	14.7898	22.2456	7.92416	10.4657	12.6871	15.9162	8.951	15.8646	26.2872	12.5726	20.5521	6.09676	20.9527	9.86908	18.4491	19.0811
			4732471J01Rik-201	4732471J01Rik	---	antisense	ENSMUSG00000053714	4732471J01Rik	ensembl_havana	8	OTTMUSG00000058248	2	---	---	---	---	antisense	ENSMUST00000066316	ensembl	5	7	0.0001	0.0001	0.175852	0.0001	0.0279711	0.0001	0.0753033	0.000100019	0.0932727	0.0725834	0.000249352	0.0690686	0.0486254	0.121839	0.0001	0.203154
			4732471J01Rik-202	4732471J01Rik	---	antisense	ENSMUSG00000053714	4732471J01Rik	ensembl_havana	8	OTTMUSG00000058248	2	OTTMUST00000143066	1	---	---	antisense	ENSMUST00000205787	havana	1	1	0.0001	0.281601	0.142745	0.0001	0.239905	0.0643754	0.0001	0.212925	0.136169	0.0001	0.361198	0.0001	0.417616	0.0001	0.0001	0.0001
			4732471J01Rik-203	4732471J01Rik	---	antisense	ENSMUSG00000053714	4732471J01Rik	ensembl_havana	8	OTTMUSG00000058248	2	OTTMUST00000143482	1	---	---	antisense	ENSMUST00000206300	havana	1	1	0.712897	0.69581	0.558587	0.435973	0.880741	0.486785	0.24631	0.755107	0.680076	1.31315	0.587678	0.516823	0.628342	0.969464	0.607919	1.0352
			4732471J01Rik-204	4732471J01Rik	---	antisense	ENSMUSG00000053714	4732471J01Rik	ensembl_havana	8	OTTMUSG00000058248	2	OTTMUST00000143065	1	---	---	antisense	ENSMUST00000206436	havana	1	1	0.541783	0.819138	0.40996	1.11434	0.532235	0.27322	0.215633	1.31843	1.64588	1.84828	1.45829	0.558028	0.173572	0.752881	0.365278	1.30237
			4732487G21Rik-201	4732487G21Rik	---	lincRNA	ENSMUSG00000097488	4732487G21Rik	havana	1	OTTMUSG00000067448	1	OTTMUST00000163297	1	---	---	lincRNA	ENSMUST00000181495	havana	1	1	2.67851	1.55328	3.17235	3.71812	2.47335	1.52196	2.05558	1.5522	4.95836	3.73482	2.68837	3.38219	0.444371	6.57517	1.88966	0.0998472
			4732491K20Rik-201	4732491K20Rik	---	bidirectional_promoter_lncRNA	ENSMUSG00000097350	4732491K20Rik	havana	2	OTTMUSG00000072124	1	OTTMUST00000174448	1	---	---	bidirectional_promoter_lncRNA	ENSMUST00000181774	havana	1 (assigned to previous version 1)	2	1.72021	1.61873	1.11449	3.17389	2.54302	1.02851	2.10579	0.283867	0.531607	0.496274	2.22198	2.00019	1.70892	2.80009	2.51906	0.947684
			4831440D22Rik-201	4831440D22Rik	---	antisense	ENSMUSG00000110138	4831440D22Rik	havana	1	OTTMUSG00000061480	1	OTTMUST00000150029	1	---	---	antisense	ENSMUST00000211287	havana	1	1	0.359378	1.23907	0.424898	1.70199	2.07215	1.48567	1.6565	0.750978	1.60465	1.16282	3.4772	0.000100065	0.643318	1.29187	2.00741	1.27903
			4833408A19Rik-201	4833408A19Rik	---	bidirectional_promoter_lncRNA	ENSMUSG00000118132	4833408A19Rik	havana	1	OTTMUSG00000073909	1	OTTMUST00000179317	1	---	---	bidirectional_promoter_lncRNA	ENSMUST00000235840	havana	---	1	1.0035	0.492727	0.0001	0.488375	0.936965	0.642854	0.0001	0.638575	0.227889	0.65245	0.722595	0.0001	0.0001	0.365317	0.0001	0.0001
			4833411C07Rik-201	4833411C07Rik	---	processed_transcript	ENSMUSG00000109089	4833411C07Rik	havana	1	OTTMUSG00000059097	1	OTTMUST00000144953	1	---	---	retained_intron	ENSMUST00000207499	havana	1	1	1.63804	1.46928	1.10905	1.72635	1.55073	0.565495	2.38156	1.22474	1.03268	4.0962	2.00168	2.61919	2.8413	1.20287	2.53366	4.53847
			4833411C07Rik-202	4833411C07Rik	---	processed_transcript	ENSMUSG00000109089	4833411C07Rik	havana	1	OTTMUSG00000059097	1	OTTMUST00000144954	1	---	---	lincRNA	ENSMUST00000207914	havana	1	1	0.512292	0.712555	0.953564	1.75088	0.985219	0.913038	3.32976	1.9543	0.258326	2.06509	1.82775	0.184175	0.569499	1.17124	4.06983	1.82253
			4833412C15Rik-201	4833412C15Rik	---	TEC	ENSMUSG00000116298	4833412C15Rik	havana	1	OTTMUSG00000070646	1	OTTMUST00000170711	1	---	---	TEC	ENSMUST00000230697	havana	---	1	0.0001	0.492727	0.875692	1.30217	0.0001	0.128651	1.65457	0.141983	1.97427	0.579967	0.867095	1.3105	1.00986	0.730533	1.15162	0.0001
			4833412K13Rik-201	4833412K13Rik	---	TEC	ENSMUSG00000104018	4833412K13Rik	havana	1	OTTMUSG00000047792	1	OTTMUST00000123037	1	---	---	TEC	ENSMUST00000195509	havana	NA	1	2.93862	0.844603	0.875692	1.13941	1.60615	2.44256	0.45132	0.638575	2.80949	1.37728	1.58959	1.17257	0.932182	2.43488	0.503892	5.21181
			4833413E03Rik-202	4833413E03Rik	---	lincRNA	ENSMUSG00000013562	4833413E03Rik	ensembl_havana	12	OTTMUSG00000033188	2	OTTMUST00000083060	2	---	---	lincRNA	ENSMUST00000160270	havana	2	1	0.0001	0.3099	0.0001	0.244238	0.0001	0.0001	0.0001	0.283867	0.0001	0.0001	0.0001	0.0001	0.0001	0.0001	0.0001	0.0001
			4833413E03Rik-203	4833413E03Rik	---	lincRNA	ENSMUSG00000013562	4833413E03Rik	ensembl_havana	12	OTTMUSG00000033188	2	OTTMUST00000083059	2	---	---	lincRNA	ENSMUST00000162059	havana	1	5	0.501682	0.886597	0.116819	0.0001	0.401592	0.450028	0.376116	0.0001	0.607536	0.21755	0.578096	0.48288	0.543687	0.365317	0.575487	0.0001
			4833413G10Rik-201	4833413G10Rik	---	antisense	ENSMUSG00000104950	4833413G10Rik	havana	1	OTTMUSG00000053334	1	OTTMUST00000133191	1	---	---	antisense	ENSMUST00000199632	havana	NA	1	0.645141	0.774227	1.03489	0.0001	0.067019	0.0001	0.0001	0.567633	0.0760295	0.797417	0.867095	0.413911	0.0777735	0.730533	0.0001	0.0677846
			4833417C18Rik-201	4833417C18Rik	---	processed_transcript	ENSMUSG00000086015	4833417C18Rik	havana	1	OTTMUSG00000001751	1	OTTMUST00000003490	1	---	---	processed_transcript	ENSMUST00000146868	havana	1	1	2.98753	2.52966	3.69657	2.92975	1.99124	2.76394	0.899851	1.34799	4.32754	3.97967	2.23984	1.28423	3.4633	2.36288	1.85257	0.0677846
			4833418N02Rik-201	4833418N02Rik	---	processed_transcript	ENSMUSG00000085287	4833418N02Rik	havana	8	OTTMUSG00000028526	1	OTTMUST00000070696	1	---	---	lincRNA	ENSMUST00000137539	havana	1	7	0.838143	0.57637	0.171607	0.509837	0.305058	0.166367	0.827336	0.2242	1.17307	0.403328	1.07002	0.21493	0.671661	0.897989	0.613392	0.0001
			4833418N02Rik-202	4833418N02Rik	---	processed_transcript	ENSMUSG00000085287	4833418N02Rik	havana	8	OTTMUSG00000028526	1	OTTMUST00000070697	1	---	---	lincRNA	ENSMUST00000146560	havana	1	8	0.0001	0.00491853	0.000117854	0.219425	0.305155	0.794523	0.000116249	0.58587	0.000100118	0.000100042	0.473801	0.539349	0.0001	0.0001	0.17146	0.0001
			4833418N02Rik-204	4833418N02Rik	---	processed_transcript	ENSMUSG00000085287	4833418N02Rik	havana	8	OTTMUSG00000028526	1	OTTMUST00000070698	1	---	---	bidirectional_promoter_lncRNA	ENSMUST00000161759	havana	1	1	2.10058	1.74139	2.37575	2.5262	0.594629	0.646295	0.676913	0.89283	2.77547	2.93111	1.34646	1.24609	0.415968	2.02394	1.66244	0.0001
			4833419F23Rik-202	4833419F23Rik	---	lincRNA	ENSMUSG00000117401	4833419F23Rik	havana	1	OTTMUSG00000072800	1	OTTMUST00000176149	1	---	---	lincRNA	ENSMUST00000235048	havana	---	1	0.103448	0.0001	0.477696	0.488375	0.0001	0.192926	0.526523	0.392966	0.0001	0.0725834	0.0001	0.0001	0.0001	0.426186	0.287981	0.0001
			4833420G17Rik-201	4833420G17Rik	CCDS49373	protein_coding	ENSMUSG00000062822	4833420G17Rik	ensembl_havana	8	OTTMUSG00000068107	1	OTTMUST00000164633	1	ENSMUSP00000026519	8	protein_coding	ENSMUST00000026519	ensembl_havana	1 (assigned to previous version 8)	9	23.4425	19.1978	18.2529	23.8595	15.3249	25.5395	14.1309	23.985	20.4212	18.6899	15.2462	20.0483	20.5635	22.4535	17.6496	46.7998
			4833420G17Rik-202	4833420G17Rik	---	protein_coding	ENSMUSG00000062822	4833420G17Rik	ensembl_havana	8	OTTMUSG00000068107	1	OTTMUST00000164635	1	ENSMUSP00000153273	1	protein_coding	ENSMUST00000224081	havana	---	1	2.74899	3.28428	2.18563	3.58567	1.93566	2.14736	5.37852	3.32912	4.55114	3.91383	3.08721	3.40485	1.03887	4.11533	2.6864	4.83531
			4833420G17Rik-203	4833420G17Rik	CCDS49373	protein_coding	ENSMUSG00000062822	4833420G17Rik	ensembl_havana	8	OTTMUSG00000068107	1	OTTMUST00000164638	1	ENSMUSP00000153150	1	protein_coding	ENSMUST00000224312	havana	---	1	6.37413	6.24248	8.41372	2.7637	3.76447	5.99621	0.000101574	3.51569	11.3717	6.52387	3.41103	2.77255	3.68311	9.56938	4.12327	1.60243
			4833420G17Rik-204	4833420G17Rik	CCDS49373	protein_coding	ENSMUSG00000062822	4833420G17Rik	ensembl_havana	8	OTTMUSG00000068107	1	OTTMUST00000164634	1	ENSMUSP00000153079	1	protein_coding	ENSMUST00000225186	havana	---	1	0.198576	0.510453	2.62165	0.0191845	0.124706	1.61576	0.327724	0.121891	0.8513	0.0733816	3.72892	0.292889	0.00221951	1.12171	0.00303167	0.0544995
			4833420G17Rik-205	4833420G17Rik	---	protein_coding	ENSMUSG00000062822	4833420G17Rik	ensembl_havana	8	OTTMUSG00000068107	1	OTTMUST00000164636	1	---	---	retained_intron	ENSMUST00000225292	havana	---	1	6.04407	10.2139	6.72327	12.8266	10.1671	9.96299	7.35555	5.08337	17.856	5.50379	6.23547	11.5142	10.6735	12.8804	7.97961	31.9777
			4833420G17Rik-206	4833420G17Rik	---	protein_coding	ENSMUSG00000062822	4833420G17Rik	ensembl_havana	8	OTTMUSG00000068107	1	OTTMUST00000164637	1	ENSMUSP00000153338	1	nonsense_mediated_decay	ENSMUST00000225726	havana	---	1	1.57937	1.63975	2.96922	2.99318	3.53696	4.15485	1.3285	2.79009	4.14959	0.581218	0.0853235	0.188958	3.63917	8.77904	2.02697	3.41098
			4833421G17Rik-201	4833421G17Rik	---	TEC	ENSMUSG00000103996	4833421G17Rik	havana	1	OTTMUSG00000048197	1	OTTMUST00000123747	1	---	---	TEC	ENSMUST00000191704	havana	NA	1	1.07517	0.492727	0.238898	0.488375	1.00388	0.450028	0.676929	0.141983	0.227889	0.507484	0.433597	0.138037	0.310794	0.304447	0.575862	0.0677846
			4833422C13Rik-201	4833422C13Rik	---	antisense	ENSMUSG00000074782	4833422C13Rik	havana	3	OTTMUSG00000024182	2	OTTMUST00000059756	1	---	---	antisense	ENSMUST00000099331	havana	1	3	0.0001	0.0001	0.0001	0.162858	0.870046	0.321477	0.0001	0.0001	0.0001	0.65245	0.0001	0.0001	0.0001	0.0001	0.0720703	0.0001
			4833422C13Rik-202	4833422C13Rik	---	antisense	ENSMUSG00000074782	4833422C13Rik	havana	3	OTTMUSG00000024182	2	OTTMUST00000059755	1	---	---	antisense	ENSMUST00000160385	havana	1	1	0.0001	0.0001	0.0001	0.139857	0.0001	0.0001	0.0001	0.38897	0.0001	0.909521	0.0001	0.225982	0.0001	0.419591	0.125095	0.256825
			4833422C13Rik-203	4833422C13Rik	---	antisense	ENSMUSG00000074782	4833422C13Rik	havana	3	OTTMUSG00000024182	2	OTTMUST00000059757	1	---	---	antisense	ENSMUST00000161491	havana	1	1	0.645141	0.211226	0.0001	0.162858	0.0001	0.0001	0.0001	0.0001	0.0001	0.145067	0.0001	0.0001	0.0001	0.0001	0.0001	0.406207
			4833438C02Rik-201	4833438C02Rik	---	bidirectional_promoter_lncRNA	ENSMUSG00000118087	4833438C02Rik	havana	1	OTTMUSG00000074222	1	OTTMUST00000180103	1	---	---	bidirectional_promoter_lncRNA	ENSMUST00000235942	havana	---	1	3.77736	6.85625	7.23748	6.1813	11.9256	6.07808	7.94945	8.37793	8.81913	7.4488	6.67683	6.32373	4.90345	10.1656	9.29072	13.5569
			4833439L19Rik-201	4833439L19Rik	CCDS26529	protein_coding	ENSMUSG00000025871	4833439L19Rik	ensembl_havana	18	OTTMUSG00000032658	7	OTTMUST00000081236	2	ENSMUSP00000026989	8	protein_coding	ENSMUST00000026989	ensembl_havana	1	14	71.2203	124.348	116.775	83.7844	102.437	84.9116	106.646	125.63	105.85	110.605	74.3004	108.78	96.6748	105.938	95.2223	104.162
			4833439L19Rik-202	4833439L19Rik	---	protein_coding	ENSMUSG00000025871	4833439L19Rik	ensembl_havana	18	OTTMUSG00000032658	7	OTTMUST00000081240	3	ENSMUSP00000121916	1	protein_coding	ENSMUST00000126295	havana	3	1	0.3203	0.0334076	0.274721	0.0001	0.350288	0.130539	0.00165313	0.000100005	0.00010297	0.304443	0.000100018	0.00113325	0.0837907	0.0771988	0.482396	0.000102552
			4833439L19Rik-203	4833439L19Rik	---	protein_coding	ENSMUSG00000025871	4833439L19Rik	ensembl_havana	18	OTTMUSG00000032658	7	OTTMUST00000081319	4	ENSMUSP00000121083	1	protein_coding	ENSMUST00000132136	havana	2	2	1.57596	2.63175	3.76904	2.74195	2.28374	1.42071	3.48621	3.57849	2.1365	2.35487	3.23515	2.94493	2.02912	3.38743	2.03143	2.72906
			4833439L19Rik-204	4833439L19Rik	---	protein_coding	ENSMUSG00000025871	4833439L19Rik	ensembl_havana	18	OTTMUSG00000032658	7	OTTMUST00000081239	3	ENSMUSP00000120615	1	protein_coding	ENSMUST00000143144	havana	5	7	0.000101555	0.656312	0.0022108	0.245877	0.0202667	0.00173412	0.458799	1.17503	0.339259	0.000906454	0.75853	0.847036	0.0053854	0.670258	0.00124973	0.924543
			4833439L19Rik-205	4833439L19Rik	---	protein_coding	ENSMUSG00000025871	4833439L19Rik	ensembl_havana	18	OTTMUSG00000032658	7	OTTMUST00000081318	1	---	---	retained_intron	ENSMUST00000143173	havana	2	7	6.09178	8.89684	8.68095	5.18457	6.12469	5.81821	6.21534	7.01448	6.41376	9.33169	4.41855	7.5912	11.4285	8.13842	6.88393	6.96598
			4833439L19Rik-206	4833439L19Rik	---	protein_coding	ENSMUSG00000025871	4833439L19Rik	ensembl_havana	18	OTTMUSG00000032658	7	OTTMUST00000081316	1	---	---	retained_intron	ENSMUST00000147318	havana	2	1	0.0995997	0.315996	0.115203	0.0001	0.192634	0.0001	0.113474	0.104984	0.523627	0.298047	0.407488	0.107355	0.215025	0.172013	0.583628	1.25357
			4833439L19Rik-208	4833439L19Rik	CCDS56882	protein_coding	ENSMUSG00000025871	4833439L19Rik	ensembl_havana	18	OTTMUSG00000032658	7	OTTMUST00000081237	1	ENSMUSP00000119874	1	protein_coding	ENSMUST00000153065	havana	5	7	85.8262	47.4668	75.8527	71.1441	63.8793	95.4881	55.5954	50.4479	44.2554	64.7945	78.3897	52.2776	110.278	60.1427	56.3523	54.2561
			4833439L19Rik-209	4833439L19Rik	---	protein_coding	ENSMUSG00000025871	4833439L19Rik	ensembl_havana	18	OTTMUSG00000032658	7	OTTMUST00000081238	1	---	---	processed_transcript	ENSMUST00000153708	havana	1	1	0.851925	1.50216	4.66736	0.258644	2.29931	1.19034	1.42229	1.31687	0.599554	3.29837	1.48288	3.03714	4.83616	0.910511	1.80639	0.000100088
			4833445I07Rik-201	4833445I07Rik	---	lincRNA	ENSMUSG00000103103	4833445I07Rik	havana	1	OTTMUSG00000050975	2	OTTMUST00000129266	2	---	---	lincRNA	ENSMUST00000193193	havana	NA	1	0.143442	1.4076	0.159299	1.79044	1.75551	0.0643754	0.601726	0.690349	1.13904	1.75303	0.794845	0.0690686	0.0001	0.963433	0.935714	2.54463
			4833445I07Rik-202	4833445I07Rik	---	lincRNA	ENSMUSG00000103103	4833445I07Rik	havana	1	OTTMUSG00000050975	2	OTTMUST00000129653	1	---	---	lincRNA	ENSMUST00000194104	havana	3	1	0.0001	0.0001	0.0001	0.0001	0.3861	0.0001	0.0753033	0.0902094	0.0001	0.7116	0.0001	0.138037	0.0001	0.0715473	0.144041	1.17822
			4921507G05Rik-201	4921507G05Rik	---	bidirectional_promoter_lncRNA	ENSMUSG00000097650	4921507G05Rik	havana	1	OTTMUSG00000066279	1	OTTMUST00000161059	1	---	---	bidirectional_promoter_lncRNA	ENSMUST00000181348	havana	1	1	2.00689	0.914978	0.972145	1.46493	0.936965	2.05691	0.827336	0.638575	0.835325	1.47804	3.9043	2.62091	2.15387	3.00818	2.25504	3.24896
			4921507P07Rik-201	4921507P07Rik	CCDS20132	protein_coding	ENSMUSG00000029828	4921507P07Rik	ensembl_havana	4	OTTMUSG00000036739	1	OTTMUST00000094226	1	ENSMUSP00000031852	4	protein_coding	ENSMUST00000031852	ensembl_havana	1	4	0.0001	0.211226	0.0001	0.406996	0.0001	0.0001	0.0001	0.496692	0.455677	0.724934	0.216849	0.0001	0.0001	0.0001	0.0001	0.0001
			4921511C10Rik-201	4921511C10Rik	---	antisense	ENSMUSG00000104585	4921511C10Rik	havana	1	OTTMUSG00000052320	1	OTTMUST00000131356	1	---	---	antisense	ENSMUST00000200412	havana	1	1	1.0035	0.422351	0.477696	0.569754	1.13772	0.192926	0.601726	1.13517	1.13904	0.942384	1.01159	0.413911	0.776835	0.243578	0.575862	1.35379
			4921511I17Rik-201	4921511I17Rik	---	antisense	ENSMUSG00000114136	4921511I17Rik	havana	1	OTTMUSG00000065880	1	OTTMUST00000160250	1	---	---	antisense	ENSMUST00000220545	havana	1	1	0.143442	0.0001	0.0001	0.0001	0.0001	0.0001	0.0001	0.0001	0.151959	0.0001	0.0001	0.0001	0.23312	0.121839	0.144041	0.0001
			4921514A10Rik-201	4921514A10Rik	---	antisense	ENSMUSG00000097620	4921514A10Rik	ensembl_havana	7	OTTMUSG00000047125	1	---	---	---	---	antisense	ENSMUST00000181450	ensembl	5	1	0.0369959	0.144574	0.20541	0.25125	0.0348869	0.0333564	0.234439	0.147951	0.199456	0.224806	0.186571	0.142221	0.240047	0.0942172	0.15072	0.246594
			4921514A10Rik-202	4921514A10Rik	---	antisense	ENSMUSG00000097620	4921514A10Rik	ensembl_havana	7	OTTMUSG00000047125	1	OTTMUST00000121945	1	---	---	antisense	ENSMUST00000187076	havana	1	6	0.0353253	0.138032	0.196114	0.239879	0.0333118	0.0318506	0.223828	0.141257	0.19043	0.214631	0.178128	0.135786	0.229183	0.0899558	0.1439	0.235433
			4921522P10Rik-201	4921522P10Rik	---	lincRNA	ENSMUSG00000040467	4921522P10Rik	ensembl_havana	1	OTTMUSG00000033918	1	OTTMUST00000085569	1	---	---	lincRNA	ENSMUST00000048606	ensembl_havana	1	1	0.0001	0.351976	0.0001	0.162858	0.0001	0.0001	0.0001	0.0001	0.0001	0.0001	0.578096	0.413911	0.0001	0.0001	0.0001	0.0001
			4921524J17Rik-201	4921524J17Rik	CCDS22498	protein_coding	ENSMUSG00000036934	4921524J17Rik	ensembl_havana	9	OTTMUSG00000061418	1	OTTMUST00000149878	1	ENSMUSP00000040975	5	protein_coding	ENSMUST00000047749	ensembl_havana	1	6	5.2321	7.671	8.83562	9.19595	9.23492	5.20641	3.30904	11.5636	9.33528	8.55314	5.63556	9.03498	8.46651	7.00009	6.76531	6.70087
			4921531C22Rik-201	4921531C22Rik	---	processed_transcript	ENSMUSG00000085704	4921531C22Rik	havana	1	OTTMUSG00000016233	1	OTTMUST00000038899	1	---	---	processed_transcript	ENSMUST00000150145	havana	1	1	11.9685	10.6923	10.4259	7.84058	9.09189	11.5467	9.47571	10.3216	7.66652	13.192	11.8213	7.05024	7.22008	9.50268	10.0036	7.51496
			4921531C22Rik-202	4921531C22Rik	---	processed_transcript	ENSMUSG00000085704	4921531C22Rik	havana	1	OTTMUSG00000016233	1	OTTMUST00000038900	1	---	---	processed_transcript	ENSMUST00000153188	havana	2	1	0.000736565	0.00490572	0.00176422	0.297543	1.21383	0.601521	0.00010011	0.177938	0.00256044	0.000197586	1.03929	0.329592	0.00375771	0.297501	0.000479918	2.23182
			4921534A09Rik-201	4921534A09Rik	---	TEC	ENSMUSG00000110910	4921534A09Rik	havana	1	OTTMUSG00000062597	1	OTTMUST00000152476	1	---	---	TEC	ENSMUST00000213976	havana	NA	1	0.0001	0.914978	0.0001	0.406996	0.0001	0.0001	0.0001	0.0001	0.0001	0.579967	0.0001	0.0001	0.0001	0.0001	0.0001	0.0001
			4921536K21Rik-201	4921536K21Rik	CCDS24368	protein_coding	ENSMUSG00000020434	4921536K21Rik	ensembl_havana	4	OTTMUSG00000005036	1	OTTMUST00000011206	1	ENSMUSP00000020712	4	protein_coding	ENSMUST00000020712	ensembl_havana	1	4	0.0001	0.211226	0.0001	0.0001	0.0001	0.0001	0.977743	0.0710416	0.759395	0.145067	0.0723495	0.0690686	0.0001	0.121839	0.0001	0.0001
			4930402H24Rik-201	4930402H24Rik	CCDS16750	protein_coding	ENSMUSG00000027309	4930402H24Rik	ensembl_havana	18	OTTMUSG00000015492	5	OTTMUST00000036779	2	ENSMUSP00000046992	8	protein_coding	ENSMUST00000044766	ensembl_havana	1	14	6.99793	11.1484	15.5753	7.31993	14.0982	8.74741	7.08062	5.67372	6.90317	11.8304	19.5831	9.32419	10.8177	8.91811	12.3493	7.09237
			4930402H24Rik-202	4930402H24Rik	---	protein_coding	ENSMUSG00000027309	4930402H24Rik	ensembl_havana	18	OTTMUSG00000015492	5	OTTMUST00000036974	1	ENSMUSP00000105872	1	protein_coding	ENSMUST00000110243	havana	1	7	1.25409	0.241188	0.125414	1.91234	0.511532	0.427893	0.0001	0.612687	0.127227	1.7324	0.652231	0.729335	0.0001	0.639625	0.338881	0.0001
			4930402H24Rik-203	4930402H24Rik	CCDS79848	protein_coding	ENSMUSG00000027309	4930402H24Rik	ensembl_havana	18	OTTMUSG00000015492	5	OTTMUST00000036977	2	ENSMUSP00000113481	1	protein_coding	ENSMUST00000119422	havana	1	7	0.444444	0.121254	2.1697	0.00230251	0.914451	0.299017	0.263827	0.000100075	0.000277831	0.0366403	0.060172	0.0842511	0.00199723	2.99431	0.00488647	0.592431
			4930402H24Rik-210	4930402H24Rik	---	protein_coding	ENSMUSG00000027309	4930402H24Rik	ensembl_havana	18	OTTMUSG00000015492	5	OTTMUST00000036978	2	---	---	processed_transcript	ENSMUST00000142128	havana	3	1	0.204352	0.127266	0.0001	0.0001	0.335283	0.140221	0.0001	0.179411	0.0998258	0.109936	0.302041	0.0001	0.531825	0.0001	0.0001	0.0001
			4930402H24Rik-211	4930402H24Rik	---	protein_coding	ENSMUSG00000027309	4930402H24Rik	ensembl_havana	18	OTTMUSG00000015492	5	OTTMUST00000036976	1	---	---	retained_intron	ENSMUST00000144014	havana	1	7	3.3331	2.9705	2.9158	4.03063	3.00516	4.18727	1.74439	0.862681	3.81218	4.26017	3.43022	1.35093	2.45105	2.34556	4.00442	5.92358
			4930402H24Rik-212	4930402H24Rik	---	protein_coding	ENSMUSG00000027309	4930402H24Rik	ensembl_havana	18	OTTMUSG00000015492	5	OTTMUST00000036983	1	---	---	processed_transcript	ENSMUST00000144717	havana	3	1	0.0001	0.0001	0.0001	0.325617	0.0001	0.192926	0.0001	0.0001	0.0760295	0.0001	0.0001	0.0001	0.0001	0.121839	0.0001	0.0001
			4930402H24Rik-215	4930402H24Rik	---	protein_coding	ENSMUSG00000027309	4930402H24Rik	ensembl_havana	18	OTTMUSG00000015492	5	OTTMUST00000036975	1	---	---	retained_intron	ENSMUST00000148924	havana	1	7	0.309145	0.874519	1.25261	0.00010011	0.687467	0.725019	0.360565	1.04312	0.59921	0.000127693	0.826635	0.620409	0.279723	1.29416	0.000100298	4.80223
			4930403P22Rik-201	4930403P22Rik	---	lincRNA	ENSMUSG00000102762	4930403P22Rik	havana	1	OTTMUSG00000050131	1	OTTMUST00000127461	1	---	---	lincRNA	ENSMUST00000192234	havana	NA	1	1.50519	0.211226	1.51249	1.46493	0.602371	1.02851	0.300913	0.780458	0.911254	0.942384	1.37284	0.689786	2.17496	1.52184	1.29557	0.0001
			4930404I05Rik-201	4930404I05Rik	---	processed_transcript	ENSMUSG00000087354	4930404I05Rik	havana	1	OTTMUSG00000028334	1	OTTMUST00000070224	1	---	---	antisense	ENSMUST00000125902	havana	1	1	0.0001	0.163061	0.108013	0.0001	0.173082	0.0001	0.0001	0.0001	0.0001	0.0001	0.0001	0.000100074	0.224553	0.58511	0.309538	2.75533
			4930404I05Rik-202	4930404I05Rik	---	processed_transcript	ENSMUSG00000087354	4930404I05Rik	havana	1	OTTMUSG00000028334	1	OTTMUST00000070225	1	---	---	processed_transcript	ENSMUST00000154854	havana	1	1	0.0001	0.151646	0.0001	0.0001	0.271451	0.0001	0.0001	0.0001	0.0001	0.0001	0.0001	0.138037	0.228712	0.0001	0.0001	0.0256402
			4930404N11Rik-204	4930404N11Rik	---	protein_coding	ENSMUSG00000020234	4930404N11Rik	ensembl_havana	10	OTTMUSG00000030362	2	OTTMUST00000075232	2	ENSMUSP00000123068	1	protein_coding	ENSMUST00000131736	havana	1	7	0.578961	0.500381	0.0915316	0.377195	0.711604	0.42122	1.13364	0.427987	0.175613	0.738576	1.16126	0.322871	1.1567	0.78504	0.528055	0.0001
			4930405A21Rik-202	4930405A21Rik	---	processed_transcript	ENSMUSG00000086638	4930405A21Rik	havana	7	OTTMUSG00000016032	1	OTTMUST00000038224	1	---	---	processed_transcript	ENSMUST00000139042	havana	1	7	0.28653	0.351976	0.0796993	0.10533	0.0001	0.0001	0.0001	0.0001	0.0001	0.0001	0.0001	0.0001	0.23312	0.0001	0.0001	2.43674
			4930405O22Rik-202	4930405O22Rik	---	sense_intronic	ENSMUSG00000090565	4930405O22Rik	havana	7	OTTMUSG00000035648	1	OTTMUST00000091245	1	---	---	sense_intronic	ENSMUST00000171379	havana	2	1	0.0001	0.0001	0.0001	0.0001	0.0001	0.0001	0.0001	0.0001	0.303818	0.0001	0.0723495	0.0690686	0.120507	0.0001	0.0001	0.270838
			4930412C18Rik-203	4930412C18Rik	---	processed_transcript	ENSMUSG00000085558	4930412C18Rik	havana	7	OTTMUSG00000004533	1	OTTMUST00000010263	1	---	---	processed_transcript	ENSMUST00000144703	havana	1	1	0.0001	0.633477	0.0001	0.0001	0.0001	0.0001	0.0001	0.567633	1.06311	0.0001	0.794845	0.138037	0.0001	0.182708	0.0001	0.0001
			4930412F12Rik-201	4930412F12Rik	---	TEC	ENSMUSG00000110289	4930412F12Rik	havana	1	OTTMUSG00000060725	1	OTTMUST00000148447	1	---	---	TEC	ENSMUST00000211700	havana	NA	1	0.0001	0.211226	0.0001	0.244238	0.067019	0.192926	0.0001	0.0001	0.607536	0.145067	0.144599	0.138037	0.388467	0.365316	0.575862	0.0001
			4930412M03Rik-201	4930412M03Rik	---	lincRNA	ENSMUSG00000051008	4930412M03Rik	ensembl_havana	5	OTTMUSG00000005807	1	OTTMUST00000012855	1	---	---	lincRNA	ENSMUST00000130746	ensembl_havana	1	1	0.286785	0.492727	0.398096	0.162858	0.535452	0.707129	0.0001	0.42575	0.987184	0.435	1.01159	0.413911	0.0001	0.121839	1.43951	0.0001
			4930413G21Rik-201	4930413G21Rik	---	TEC	ENSMUSG00000108452	4930413G21Rik	havana	1	OTTMUSG00000058121	1	OTTMUST00000142725	1	---	---	TEC	ENSMUST00000205998	havana	NA	1	0.0717712	0.14085	0.0001	0.162858	0.334695	0.0001	0.0001	0.0710416	0.0001	0.0725834	0.0001	0.344943	0.0777735	0.487056	0.0001	0.0001
			4930414N06Rik-203	4930414N06Rik	---	antisense	ENSMUSG00000118204	4930414N06Rik	havana	1	OTTMUSG00000074177	1	OTTMUST00000179980	1	---	---	antisense	ENSMUST00000237298	havana	---	1	0.0001	0.06997	0.318497	0.146652	0.173351	0.0001	0.000114206	0.000106701	0.0766559	0.215987	0.0718309	0.0685735	0.0772159	0.304447	0.285915	0.0001
			4930422M22Rik-201	4930422M22Rik	---	antisense	ENSMUSG00000100281	4930422M22Rik	havana	1	OTTMUSG00000048802	1	OTTMUST00000124838	1	---	---	antisense	ENSMUST00000191492	havana	1	1	0.0001	0.14085	0.0001	0.0001	0.0001	0.0001	0.0001	0.283867	0.303818	0.0001	0.0001	0.207006	0.0001	0.0001	0.0001	1.08305
			4930423D22Rik-201	4930423D22Rik	---	bidirectional_promoter_lncRNA	ENSMUSG00000113303	4930423D22Rik	havana	1	OTTMUSG00000065957	1	OTTMUST00000160394	1	---	---	bidirectional_promoter_lncRNA	ENSMUST00000221909	havana	NA	1	0.0717712	0.281601	0.318497	0.325617	0.0001	1.09278	0.0001	0.0001	0.227889	1.52225	0.361348	0.96566	0.0001	0.0001	0.575862	0.0001
			4930426I24Rik-202	4930426I24Rik	---	lincRNA	ENSMUSG00000097323	4930426I24Rik	havana	2	OTTMUSG00000065143	1	OTTMUST00000158755	1	---	---	lincRNA	ENSMUST00000217797	havana	NA	1	0.358456	0.0001	1.11434	0.162858	0.401614	0.192926	0.0001	0.0001	0.379748	0.0001	0.0001	0.0001	0.0001	0.0001	0.0001	0.0001
			4930426L09Rik-201	4930426L09Rik	---	bidirectional_promoter_lncRNA	ENSMUSG00000026736	4930426L09Rik	ensembl_havana	2	OTTMUSG00000074600	1	---	---	---	---	bidirectional_promoter_lncRNA	ENSMUST00000028069	ensembl	NA	1	0.0001	0.184885	0.501711	0.0855711	0.0352419	0.303883	0.0001	0.372644	0.0399737	0.19042	0.30363	0.0001	0.244837	0.223855	0.226868	0.0001
			4930426L09Rik-202	4930426L09Rik	---	bidirectional_promoter_lncRNA	ENSMUSG00000026736	4930426L09Rik	ensembl_havana	2	OTTMUSG00000074600	1	OTTMUST00000181112	1	---	---	bidirectional_promoter_lncRNA	ENSMUST00000238778	havana	---	1	0.0001	0.167191	0.45368	0.0773872	0.031877	0.274795	0.0001	0.336973	0.0361558	0.172197	0.274566	0.0001	0.221403	0.202431	0.205154	0.0001
			4930430F08Rik-201	4930430F08Rik	CCDS24151	protein_coding	ENSMUSG00000046567	4930430F08Rik	ensembl_havana	10	OTTMUSG00000065371	2	OTTMUST00000159248	2	ENSMUSP00000062410	8	protein_coding	ENSMUST00000054471	ensembl_havana	1	9	9.53842	2.30953	4.51585	5.66293	6.43192	2.29785	4.97966	7.2558	3.68221	11.1743	7.04496	6.59401	6.62291	6.0972	4.87843	0.0001
			4930430F08Rik-203	4930430F08Rik	---	protein_coding	ENSMUSG00000046567	4930430F08Rik	ensembl_havana	10	OTTMUSG00000065371	2	OTTMUST00000159699	1	ENSMUSP00000152035	1	protein_coding	ENSMUST00000218821	havana	3	1	0.0001	0.107578	0.0001	0.000105662	0.617746	0.350896	0.0001	0.000100009	0.559623	0.000110064	0.0001	0.000100003	0.0001	0.00010023	0.0001	0.631057
			4930430F08Rik-205	4930430F08Rik	---	protein_coding	ENSMUSG00000046567	4930430F08Rik	ensembl_havana	10	OTTMUSG00000065371	2	OTTMUST00000159249	1	---	---	processed_transcript	ENSMUST00000219410	havana	1	1	0.454543	2.42908	0.162377	1.42338	1.87076	1.92129	0.0170025	0.0146067	1.91643	2.41683	2.07375	0.580793	0.772758	0.00112098	2.41135	1.56777
			4930430F08Rik-206	4930430F08Rik	---	protein_coding	ENSMUSG00000046567	4930430F08Rik	ensembl_havana	10	OTTMUSG00000065371	2	OTTMUST00000159698	1	---	---	retained_intron	ENSMUST00000219698	havana	3	1	0.280461	0.0001	0.083751	0.203526	0.0774435	0.0734738	0.0001	0.557432	0.0001	0.0875514	0.195996	0.0001	0.0001	0.204576	0.086617	0.0001
			4930430F08Rik-207	4930430F08Rik	---	protein_coding	ENSMUSG00000046567	4930430F08Rik	ensembl_havana	10	OTTMUSG00000065371	2	OTTMUST00000159250	1	---	---	processed_transcript	ENSMUST00000219790	havana	1	1	0.000100117	0.00313584	0.000100005	0.000145902	0.00764538	0.436845	0.000100816	0.35227	0.00109187	0.000224466	0.000100026	0.000185458	0.000100001	0.0001	0.00180962	0.0001
			4930430F08Rik-208	4930430F08Rik	---	protein_coding	ENSMUSG00000046567	4930430F08Rik	ensembl_havana	10	OTTMUSG00000065371	2	OTTMUST00000159252	1	---	---	retained_intron	ENSMUST00000219995	havana	1	1	3.85532	7.59013	6.63797	6.47189	6.56452	3.95952	8.9739	6.67622	4.73791	9.7298	3.90609	3.58411	8.34493	6.72045	9.64002	0.144423
			4930431F10Rik-201	4930431F10Rik	---	lincRNA	ENSMUSG00000111494	4930431F10Rik	havana	1	OTTMUSG00000063692	1	OTTMUST00000155074	1	---	---	lincRNA	ENSMUST00000213122	havana	1	1	0.0001	0.0001	0.0001	0.0001	0.267776	0.0001	0.601726	0.0001	0.0001	0.0001	0.0001	0.0001	0.0001	0.0001	0.0720703	0.0001
			4930431P19Rik-202	4930431P19Rik	---	transcribed_processed_pseudogene	ENSMUSG00000109147	4930431P19Rik	havana	1	OTTMUSG00000060140	1	OTTMUST00000147204	1	---	---	processed_transcript	ENSMUST00000207761	havana	NA	1	12.2141	16.9853	11.013	11.6962	7.5541	11.181	5.98941	15.1694	21.465	17.826	8.72142	12.2429	14.5226	10.153	9.20307	32.0782
			4930432B10Rik-202	4930432B10Rik	---	bidirectional_promoter_lncRNA	ENSMUSG00000097007	4930432B10Rik	havana	3	OTTMUSG00000064749	1	OTTMUST00000157674	1	---	---	bidirectional_promoter_lncRNA	ENSMUST00000181688	havana	1	1	0.0001	0.0001	0.0001	0.0814792	0.133938	0.0001	0.22571	0.0001	0.0760295	0.0001	0.0723495	0.0001	0.0001	0.0609694	0.0001	0.406207
			4930432K21Rik-201	4930432K21Rik	CCDS52617	protein_coding	ENSMUSG00000008129	4930432K21Rik	ensembl_havana	14	OTTMUSG00000030573	2	OTTMUST00000075709	1	ENSMUSP00000091067	4	protein_coding	ENSMUST00000093375	ensembl_havana	1	4	1.52041	1.11656	1.56848	0.103932	0.0001	0.634292	0.0001	0.0001	0.149936	0.00195554	1.07048	0.0105396	0.320656	0.733035	0.0001	0.0001
			4930432K21Rik-202	4930432K21Rik	CCDS52616	protein_coding	ENSMUSG00000008129	4930432K21Rik	ensembl_havana	14	OTTMUSG00000030573	2	OTTMUST00000075708	1	ENSMUSP00000113651	1	protein_coding	ENSMUST00000118856	ensembl_havana	1	7	0.55825	0.854142	0.899296	0.791439	0.803127	0.00866218	0.22571	0.141983	0.00212293	1.59287	1.6752	1.78284	1.77673	0.728032	0.216011	0.135469
			4930433N12Rik-202	4930433N12Rik	---	processed_transcript	ENSMUSG00000042360	4930433N12Rik	ensembl_havana	12	OTTMUSG00000047480	1	OTTMUST00000122543	1	---	---	retained_intron	ENSMUST00000188577	havana	1	1	0.143442	0.0001	0.0001	0.651133	0.334695	0.0001	0.0001	0.496692	0.0001	0.8699	0.578096	0.397626	0.543814	0.0585739	0.575862	0.0001
			4930438A08Rik-201	4930438A08Rik	---	protein_coding	ENSMUSG00000069873	4930438A08Rik	ensembl_havana	4	OTTMUSG00000005724	3	OTTMUST00000012724	3	ENSMUSP00000104462	2	protein_coding	ENSMUST00000108834	havana	5	2	0.215114	0.0001	0.0001	0.0001	0.535452	0.0001	0.0001	0.0001	0.0001	0.0001	0.0001	0.0001	0.0001	0.304447	0.0720703	0.0001
			4930439A04Rik-201	4930439A04Rik	---	antisense	ENSMUSG00000086064	4930439A04Rik	havana	1	OTTMUSG00000033184	1	OTTMUST00000083035	1	---	---	antisense	ENSMUST00000137241	havana	3	1	0.0001	0.211226	0.0001	0.0814792	0.148162	0.0643754	0.0001	0.141983	0.0760295	0.0001	0.650346	0.0690686	0.155447	0.121839	0.144041	0.473892
			4930439D14Rik-201	4930439D14Rik	---	antisense	ENSMUSG00000101905	4930439D14Rik	havana	1	OTTMUSG00000049724	1	OTTMUST00000126674	1	---	---	antisense	ENSMUST00000186765	havana	NA	1	0.501798	0.14085	0.716493	0.0001	0.067019	0.257202	0.376116	0.0001	0.531607	0.21755	0.144599	0.413911	0.310794	0.0609694	0.144041	0.338523
			4930442H23Rik-201	4930442H23Rik	---	TEC	ENSMUSG00000053603	4930442H23Rik	ensembl_havana	4	OTTMUSG00000074700	1	OTTMUST00000181280	1	---	---	TEC	ENSMUST00000056086	ensembl_havana	NA	4	0.0001	0.0001	0.0001	0.0814792	0.133938	0.0001	0.0001	0.0001	0.0001	0.0001	0.144599	0.0001	0.0777735	0.0609694	0.359952	0.0001
			4930444A19Rik-201	4930444A19Rik	---	antisense	ENSMUSG00000101674	4930444A19Rik	havana	6	OTTMUSG00000046960	1	OTTMUST00000121700	1	---	---	antisense	ENSMUST00000188243	havana	1	1	1.74168	1.8749	1.94331	4.3929	1.63899	2.27488	0.0001	0.654677	2.61766	5.11888	1.83631	1.33455	1.82296	2.23611	1.53977	3.50758
			4930444E06Rik-201	4930444E06Rik	---	antisense	ENSMUSG00000085127	4930444E06Rik	havana	1	OTTMUSG00000006489	1	OTTMUST00000014832	1	---	---	antisense	ENSMUST00000146746	havana	1	1	0.0001	0.0704752	0.238898	0.0001	0.468533	0.0001	0.0001	0.212925	0.835325	0.65245	0.216849	0.0001	0.0001	0.0001	0.0001	0.0001
			4930445E18Rik-201	4930445E18Rik	---	lincRNA	ENSMUSG00000115355	4930445E18Rik	havana	1	OTTMUSG00000070106	1	OTTMUST00000169675	1	---	---	lincRNA	ENSMUST00000226199	havana	---	1	0.0001	0.0001	0.0001	0.0001	0.0001	0.642854	0.0001	0.0001	0.0001	0.21755	0.0001	0.0001	0.310794	0.0001	0.0001	0.0001
			4930445N18Rik-201	4930445N18Rik	---	lincRNA	ENSMUSG00000097738	4930445N18Rik	havana	2	OTTMUSG00000073546	2	OTTMUST00000178533	1	---	---	lincRNA	ENSMUST00000180631	havana	1	1	0.0717319	0.0704747	0.0001	0.0001	0.0001	0.192926	0.0001	0.283867	0.0760289	0.0725834	0.0001	0.069068	0.0001	0.0001	0.0001	0.0001
			4930445N18Rik-203	4930445N18Rik	---	lincRNA	ENSMUSG00000097738	4930445N18Rik	havana	2	OTTMUSG00000073546	2	OTTMUST00000178532	1	---	---	lincRNA	ENSMUST00000235556	havana	---	1	0.000100568	0.000100558	0.0001	0.0001	0.267776	0.257202	0.0001	0.0001	0.000100602	0.0001	0.0001	0.000100546	0.0001	0.182708	0.144041	0.0001
			4930447K03Rik-201	4930447K03Rik	---	processed_transcript	ENSMUSG00000113591	4930447K03Rik	havana	1	OTTMUSG00000067470	1	OTTMUST00000163343	1	---	---	processed_transcript	ENSMUST00000222745	havana	1	1	1.0035	1.26685	1.27369	1.62768	2.14151	2.18546	2.48181	0.8514	2.35391	1.52225	1.15609	2.68987	0.854508	1.33923	2.51906	1.48916
			4930447M23Rik-201	4930447M23Rik	---	lincRNA	ENSMUSG00000087674	4930447M23Rik	havana	7	OTTMUSG00000011490	1	OTTMUST00000026861	1	---	---	lincRNA	ENSMUST00000136456	havana	3	1	0.215114	0.281601	0.853172	0.193174	0.186531	0.450028	0.000202039	0.207691	0.424938	0.500225	0.216849	0.0001	0.34541	0.0609694	0.213766	0.0001
			4930447M23Rik-202	4930447M23Rik	---	lincRNA	ENSMUSG00000087674	4930447M23Rik	havana	7	OTTMUSG00000011490	1	OTTMUST00000026859	1	---	---	lincRNA	ENSMUST00000141289	havana	1	7	0.501798	0.914978	1.21661	0.620818	0.549778	0.192926	0.300913	1.30602	0.714202	1.16709	1.01159	0.0001	0.819892	0.365317	0.434167	0.0001
			4930447M23Rik-203	4930447M23Rik	---	lincRNA	ENSMUSG00000087674	4930447M23Rik	havana	7	OTTMUSG00000011490	1	OTTMUST00000026860	1	---	---	lincRNA	ENSMUST00000150514	havana	3	7	0.0001	0.0001	0.0001	0.0001	0.0001	0.0001	0.225608	0.260135	0.000102133	0.0001	0.000101336	0.344943	0.000100068	0.0001	0.0720703	0.0001
			4930448A20Rik-201	4930448A20Rik	---	lincRNA	ENSMUSG00000108382	4930448A20Rik	havana	1	OTTMUSG00000058350	1	OTTMUST00000143300	1	---	---	lincRNA	ENSMUST00000205988	havana	1	1	0.0001	0.0001	0.0001	0.0814792	0.067019	0.0001	0.150507	0.283867	0.0001	0.0001	0.144599	0.0001	0.388467	0.0609694	0.216011	0.0001
			4930451G09Rik-201	4930451G09Rik	---	transcribed_unitary_pseudogene	ENSMUSG00000022543	4930451G09Rik	havana	9	OTTMUSG00000071042	1	OTTMUST00000171796	1	---	---	processed_transcript	ENSMUST00000090457	havana	1 (assigned to previous version 5)	6	0.888138	1.88924	2.22885	0.504223	1.0943	1.58409	1.80498	1.02124	0.0001	0.0001	1.86583	0.284935	0.962435	1.97709	0.97551	0.0001
			4930451G09Rik-202	4930451G09Rik	---	transcribed_unitary_pseudogene	ENSMUSG00000022543	4930451G09Rik	havana	9	OTTMUSG00000071042	1	OTTMUST00000171800	1	---	---	retained_intron	ENSMUST00000229605	havana	---	1	0.27115	0.0001	0.0001	0.0001	0.268988	0.128651	0.300913	0.0001	0.607536	0.0001	0.0846679	0.0690686	0.0001	0.153543	0.555785	0.0983072
			4930451G09Rik-203	4930451G09Rik	---	transcribed_unitary_pseudogene	ENSMUSG00000022543	4930451G09Rik	havana	9	OTTMUSG00000071042	1	OTTMUST00000171799	1	---	---	transcribed_unitary_pseudogene	ENSMUST00000229669	havana	---	1	0.426836	0.574095	0.000124881	0.391147	0.0423074	0.0872654	0.0001	0.0001	0.0001	0.0001	0.000541186	0.364305	0.358215	0.0001	0.000100009	1.17091
			4930451G09Rik-204	4930451G09Rik	---	transcribed_unitary_pseudogene	ENSMUSG00000022543	4930451G09Rik	havana	9	OTTMUSG00000071042	1	OTTMUST00000171797	1	---	---	processed_transcript	ENSMUST00000231040	havana	---	1	0.0627134	0.0001	0.0001	0.0001	0.0001	0.0001	0.0001	0.00871683	0.0001	0.0001	0.0001	0.0407461	0.0001	0.0001	0.124322	0.761619
			4930451G09Rik-205	4930451G09Rik	---	transcribed_unitary_pseudogene	ENSMUSG00000022543	4930451G09Rik	havana	9	OTTMUSG00000071042	1	OTTMUST00000171798	1	---	---	processed_transcript	ENSMUST00000231077	havana	---	1	0.215114	0.0001	0.0001	0.0814792	0.133938	0.0643754	0.0001	0.176347	0.151959	0.0725834	0.0723495	0.413911	0.0777735	0.0609694	0.216011	0.0001
			4930453L07Rik-201	4930453L07Rik	---	lincRNA	ENSMUSG00000109215	4930453L07Rik	havana	1	OTTMUSG00000059842	1	OTTMUST00000146637	1	---	---	lincRNA	ENSMUST00000209053	havana	1	1	0.0001	0.492727	0.0001	0.0001	0.0001	0.0643754	0.0001	0.0001	0.0001	0.21755	0.0001	0.0001	0.0001	0.0001	0.0001	0.0001
			4930453N24Rik-201	4930453N24Rik	CCDS28265	protein_coding	ENSMUSG00000059920	4930453N24Rik	ensembl_havana	9	OTTMUSG00000028521	3	OTTMUST00000070685	2	ENSMUSP00000076255	6	protein_coding	ENSMUST00000076991	ensembl_havana	1	6	45.2177	39.0612	34.1529	38.1066	34.0321	38.1966	38.6216	38.1676	35.833	49.5494	35.5069	33.5644	34.1849	35.0378	32.0247	50.4928
			4930453N24Rik-202	4930453N24Rik	---	protein_coding	ENSMUSG00000059920	4930453N24Rik	ensembl_havana	9	OTTMUSG00000028521	3	OTTMUST00000086905	1	---	---	processed_transcript	ENSMUST00000162732	havana	3	1	2.15478	1.05027	2.61367	2.90474	1.09535	6.28216	4.92135	1.63088	1.29336	0.174279	0.762617	2.36849	2.70475	0.141688	3.45003	0.000100289
			4930455C13Rik-201	4930455C13Rik	---	antisense	ENSMUSG00000112654	4930455C13Rik	havana	1	OTTMUSG00000064189	1	OTTMUST00000156784	1	---	---	antisense	ENSMUST00000218108	havana	1	1	0.62263	0.914207	0.43428	0.252558	0.776931	0.590518	0.587257	0.969159	0.632915	0.467224	0.155608	0.44948	0.512485	0.587124	0.149772	0.226477
			4930465K10Rik-201	4930465K10Rik	---	pseudogene	ENSMUSG00000056682	4930465K10Rik	ensembl	8	---	---	---	---	---	---	pseudogene	ENSMUST00000056675	ensembl	NA	8	0.0001	0.0704752	0.636894	0.0001	0.0001	0.0001	0.0001	0.0001	0.0001	0.0001	0.0001	0.0001	0.0001	0.243578	0.144041	0.0001
			4930466K18Rik-201	4930466K18Rik	---	TEC	ENSMUSG00000112332	4930466K18Rik	havana	1	OTTMUSG00000064657	1	OTTMUST00000157549	1	---	---	TEC	ENSMUST00000219458	havana	NA	1	0.0717712	0.422351	0.557295	0.162858	0.200857	0.128651	0.0001	0.0001	0.0760295	0.145067	0.433597	0.0001	0.23312	0.547925	0.216011	1.21842
			4930470G03Rik-201	4930470G03Rik	---	bidirectional_promoter_lncRNA	ENSMUSG00000085788	4930470G03Rik	havana	1	OTTMUSG00000000412	1	OTTMUST00000000988	1	---	---	bidirectional_promoter_lncRNA	ENSMUST00000122926	havana	1	1	0.175805	0.174107	1.03859	0.7791	0.457807	0.758466	0.805351	0.413779	0.288729	0.0001	0.14677	0.337093	0.0001	0.576373	0.688347	0.320065
			4930473H19Rik-202	4930473H19Rik	---	antisense	ENSMUSG00000113087	4930473H19Rik	havana	1	OTTMUSG00000066838	1	OTTMUST00000162084	1	---	---	antisense	ENSMUST00000222124	havana	1	1	0.0001	0.0704752	0.160126	0.325617	0.0001	0.0001	0.0001	0.0001	0.127072	0.0001	0.0001	0.0001	0.0001	0.121839	0.0001	0.203154
			4930477G07Rik-201	4930477G07Rik	---	lincRNA	ENSMUSG00000113268	4930477G07Rik	havana	1	OTTMUSG00000066023	1	OTTMUST00000160496	1	---	---	lincRNA	ENSMUST00000220814	havana	1	1	0.0717393	0.0001	0.0001	0.244129	0.0001	0.0001	0.0001	0.0001	0.0001	0.0001	0.0001	0.0001	0.155378	0.0001	0.359791	0.338372
			4930478L05Rik-201	4930478L05Rik	---	antisense	ENSMUSG00000116628	4930478L05Rik	havana	1	OTTMUSG00000071749	1	OTTMUST00000173594	1	---	---	antisense	ENSMUST00000231846	havana	---	1	0.0717712	0.351976	0.875692	0.488375	0.200857	1.02851	2.3314	0.0001	0.379748	0.435	0.0723495	0.0001	0.0001	0.365317	0.0001	0.0001
			4930479D17Rik-201	4930479D17Rik	---	lincRNA	ENSMUSG00000085238	4930479D17Rik	havana	1	OTTMUSG00000025755	1	OTTMUST00000063439	1	---	---	lincRNA	ENSMUST00000146754	havana	1	1	0.0001	0.211226	0.477696	0.0001	0.200857	0.0001	0.150507	0.0710416	0.0001	0.0001	0.144599	0.0690686	0.0001	0.0609694	0.0720703	0.0001
			4930480K02Rik-201	4930480K02Rik	---	TEC	ENSMUSG00000107567	4930480K02Rik	havana	1	OTTMUSG00000057635	1	OTTMUST00000141640	1	---	---	TEC	ENSMUST00000203679	havana	NA	1	0.0001	0.0704752	0.0001	0.0001	0.0001	0.0001	0.0753033	0.0001	0.0001	0.0001	0.0001	0.0001	0.0001	0.547925	0.0001	0.0001
			4930481A15Rik-201	4930481A15Rik	---	antisense	ENSMUSG00000086938	4930481A15Rik	havana	9	OTTMUSG00000038069	4	OTTMUST00000098034	2	---	---	antisense	ENSMUST00000128542	havana	1	2	0.0001	0.0001	0.571713	0.0001	0.225789	0.0001	0.0001	0.0001	0.0001	0.0001	0.197726	0.0001	0.392296	0.0609694	1.30981	0.0001
			4930481A15Rik-202	4930481A15Rik	---	antisense	ENSMUSG00000086938	4930481A15Rik	havana	9	OTTMUSG00000038069	4	OTTMUST00000098036	1	---	---	antisense	ENSMUST00000153017	havana	2	6	0.000232791	0.0001	0.503491	0.0001	0.000100113	0.0001	0.150505	0.000198579	0.0001	0.0001	0.000108858	0.000131946	0.229289	0.0001	0.404245	0.0001
			4930481A15Rik-203	4930481A15Rik	---	antisense	ENSMUSG00000086938	4930481A15Rik	havana	9	OTTMUSG00000038069	4	OTTMUST00000098035	1	---	---	antisense	ENSMUST00000174412	havana	5	7	0.0001	0.0001	0.753193	0.0001	0.242599	0.0001	0.000100482	0.0001	0.0001	0.0001	0.0001	0.0001	0.000100735	0.0001	0.000100712	0.0001
			4930481A15Rik-205	4930481A15Rik	---	antisense	ENSMUSG00000086938	4930481A15Rik	havana	9	OTTMUSG00000038069	4	OTTMUST00000098037	2	---	---	antisense	ENSMUST00000174754	havana	1 (assigned to previous version 7)	8	0.000100001	0.0001	1.51517	0.0001	0.0001	0.0001	0.000101287	0.000100001	0.0001	0.0001	0.0001	0.0001	0.000101961	0.0001	0.949148	0.0001
			4930481B07Rik-201	4930481B07Rik	---	processed_transcript	ENSMUSG00000085956	4930481B07Rik	havana	1	OTTMUSG00000019661	1	OTTMUST00000047038	1	---	---	lincRNA	ENSMUST00000128160	havana	1	1	0.573469	0.422351	0.955291	1.22079	0.067019	0.321477	1.42896	0.354808	0.455677	0.362517	0.794845	0.0001	0.155447	0.669664	0.791773	0.74463
			4930481B07Rik-202	4930481B07Rik	---	processed_transcript	ENSMUSG00000085956	4930481B07Rik	havana	1	OTTMUSG00000019661	1	OTTMUST00000047039	1	---	---	processed_transcript	ENSMUST00000151207	havana	5	1	0.215114	0.14085	0.0796993	0.0001	0.0001	0.257202	0.0001	0.0001	0.0760295	0.0001	0.144599	0.0001	0.0001	0.182708	0.0001	0.0001
			4930486L24Rik-201	4930486L24Rik	CCDS26583	protein_coding	ENSMUSG00000050345	4930486L24Rik	ensembl_havana	9	OTTMUSG00000068279	1	OTTMUST00000165041	1	ENSMUSP00000089157	5	protein_coding	ENSMUST00000091569	ensembl_havana	1 (assigned to previous version 5)	6	0.171948	0.0213725	0.0720583	0.0001	0.00301566	0.0001	0.00224184	0.000396822	0.000100056	0.0001	0.0001	0.958954	0.585754	0.572835	0.000100977	0.0001
			4930488N15Rik-201	4930488N15Rik	---	lincRNA	ENSMUSG00000110592	4930488N15Rik	havana	1	OTTMUSG00000061724	1	OTTMUST00000150634	1	---	---	lincRNA	ENSMUST00000212830	havana	1	1	0.0001	0.844603	0.0001	0.0001	0.870046	0.0001	0.300913	0.0001	0.0001	0.0001	0.578096	0.0001	0.0001	0.0001	0.287981	2.43674
			4930500F04Rik-201	4930500F04Rik	---	processed_transcript	ENSMUSG00000107214	4930500F04Rik	havana	3	OTTMUSG00000055480	1	OTTMUST00000137317	1	---	---	retained_intron	ENSMUST00000200855	havana	1	1	0.286785	0.0001	0.0001	0.0001	0.0001	0.0001	0.0001	0.0001	0.0001	0.0001	0.433597	0.275974	0.0001	0.182708	0.0001	0.0001
			4930500M09Rik-201	4930500M09Rik	---	antisense	ENSMUSG00000044306	4930500M09Rik	ensembl_havana	4	OTTMUSG00000021541	2	---	---	---	---	antisense	ENSMUST00000159201	ensembl	NA	1	0.970241	0.608011	0.834653	1.04061	2.10634	0.475904	0.466632	1.26732	0.964493	0.458806	1.4019	0.480459	0.989477	0.904714	0.686987	1.76226
			4930502E09Rik-201	4930502E09Rik	---	processed_transcript	ENSMUSG00000086799	4930502E09Rik	havana	1	OTTMUSG00000000982	1	OTTMUST00000001929	1	---	---	processed_transcript	ENSMUST00000126016	havana	1	1	0.0001	0.0001	0.0001	0.244238	0.133938	0.0643754	0.0001	0.0710416	0.151959	0.0001	0.0001	0.0690686	0.0001	0.0001	0.0720703	0.0001
			4930503E24Rik-202	4930503E24Rik	---	transcribed_processed_pseudogene	ENSMUSG00000112364	4930503E24Rik	havana	1	OTTMUSG00000064616	1	OTTMUST00000157498	1	---	---	transcribed_processed_pseudogene	ENSMUST00000219657	havana	NA	1	0.0717712	0.0704752	0.238898	0.0814792	0.200857	0.0643754	0.150507	0.0001	0.151959	0.21755	0.0001	0.138037	0.0001	0.0001	0.144041	0.135469
			4930503L19Rik-201	4930503L19Rik	CCDS29333	protein_coding	ENSMUSG00000044906	4930503L19Rik	ensembl_havana	6	OTTMUSG00000061902	2	OTTMUST00000151064	1	ENSMUSP00000065118	3	protein_coding	ENSMUST00000067556	ensembl_havana	1	3	3.24765	1.23467	1.37198	0.429304	1.70134	1.12426	0.000100296	1.14298	2.92024	1.47285	1.02534	1.94848	2.19496	1.23847	2.33028	0.0001
			4930503L19Rik-205	4930503L19Rik	---	protein_coding	ENSMUSG00000044906	4930503L19Rik	ensembl_havana	6	OTTMUSG00000061902	2	OTTMUST00000151069	1	ENSMUSP00000148552	1	nonsense_mediated_decay	ENSMUST00000212539	havana	1	1	0.441366	0.0968001	0.000162403	0.0240469	0.000100017	0.409266	0.430036	0.0052441	0.258156	0.0553961	0.00390872	0.278069	0.000100042	0.000442435	0.0048298	0.0001
			4930503L19Rik-206	4930503L19Rik	---	protein_coding	ENSMUSG00000044906	4930503L19Rik	ensembl_havana	6	OTTMUSG00000061902	2	OTTMUST00000151063	1	ENSMUSP00000148553	1	nonsense_mediated_decay	ENSMUST00000212683	havana	1	1	2.42477	0.240446	0.294709	1.33927	0.472629	0.114135	0.622966	1.61864	0.479853	0.21166	2.4246	0.934329	2.74377	3.35608	1.72526	0.0001
			4930503L19Rik-207	4930503L19Rik	---	protein_coding	ENSMUSG00000044906	4930503L19Rik	ensembl_havana	6	OTTMUSG00000061902	2	OTTMUST00000151067	1	ENSMUSP00000148769	1	protein_coding	ENSMUST00000212982	havana	1	1	0.00315391	0.0001	0.0001	0.996539	0.000111445	0.000100016	0.000142166	0.000249184	0.000100094	0.0001	0.000100195	0.0001	0.013757	0.000101618	0.000100035	0.0001
			4930503L19Rik-208	4930503L19Rik	---	protein_coding	ENSMUSG00000044906	4930503L19Rik	ensembl_havana	6	OTTMUSG00000061902	2	OTTMUST00000151062	1	---	---	retained_intron	ENSMUST00000213066	havana	1	1	1.08481	0.956072	0.463929	0.000100242	0.000100007	1.15081	0.0001	0.000102069	0.756968	0.000100019	0.0001	0.305824	0.00625258	0.670979	0.186266	0.0001
			4930503L19Rik-209	4930503L19Rik	---	protein_coding	ENSMUSG00000044906	4930503L19Rik	ensembl_havana	6	OTTMUSG00000061902	2	OTTMUST00000178703	1	---	---	retained_intron	ENSMUST00000237800	havana	---	1	1.46762	1.63371	0.496494	1.9313	0.0001	1.95841	0.000100654	0.0001	1.5837	0.0001	0.448022	0.337181	0.143684	1.91711	0.0001	11.0327
			4930505N22Rik-201	4930505N22Rik	---	bidirectional_promoter_lncRNA	ENSMUSG00000097690	4930505N22Rik	havana	2	OTTMUSG00000074332	1	OTTMUST00000180370	1	---	---	bidirectional_promoter_lncRNA	ENSMUST00000181820	havana	1	1	0.366412	0.331137	0.000111035	0.000111281	0.0001	0.000101485	0.0001139	0.000108195	0.227883	0.000113398	0.00012337	0.000107967	0.000108973	0.000118283	0.000108314	0.676244
			4930505N22Rik-202	4930505N22Rik	---	bidirectional_promoter_lncRNA	ENSMUSG00000097690	4930505N22Rik	havana	2	OTTMUSG00000074332	1	OTTMUST00000180371	1	---	---	bidirectional_promoter_lncRNA	ENSMUST00000236194	havana	---	1	0.565513	0.0209391	0.477685	0.488364	0.468533	0.0643739	0.601712	0.3548	0.000105244	0.579954	1.01157	0.344935	0.388458	0.791385	0.359943	0.136171
			4930506C21Rik-202	4930506C21Rik	---	processed_transcript	ENSMUSG00000087478	4930506C21Rik	havana	1	OTTMUSG00000032996	1	OTTMUST00000082295	1	---	---	retained_intron	ENSMUST00000123341	havana	1	1	0.0001	0.0711927	0.401988	0.245897	0.0001	0.258695	0.0001	0.214285	0.0001	0.0001	0.145594	0.0001	0.0781391	0.0001	0.145345	0.0001
			4930506C21Rik-203	4930506C21Rik	---	processed_transcript	ENSMUSG00000087478	4930506C21Rik	havana	1	OTTMUSG00000032996	1	OTTMUST00000082294	1	---	---	antisense	ENSMUST00000130639	havana	1	1	0.0001	0.135551	0.636894	0.325617	0.133938	0.450028	0.0001	0.141983	0.0760295	0.0725834	0.157646	0.0823749	0.155447	0.572077	0.503892	0.0001
			4930507D05Rik-201	4930507D05Rik	---	bidirectional_promoter_lncRNA	ENSMUSG00000097129	4930507D05Rik	ensembl_havana	2	OTTMUSG00000074697	1	---	---	---	---	bidirectional_promoter_lncRNA	ENSMUST00000181110	ensembl	NA	1	0.0519176	0.0001	0.0001	0.0001	0.0001	0.0893807	0.0001	0.0986403	0.0543275	0.111212	0.0001	0.150925	0.0001	0.43254	0.0001	0.0001
			4930509G22Rik-201	4930509G22Rik	---	lincRNA	ENSMUSG00000096959	4930509G22Rik	havana	1	OTTMUSG00000071222	1	OTTMUST00000172343	1	---	---	lincRNA	ENSMUST00000181206	havana	1	1	0.0001	0.281601	0.0001	0.162858	0.0001	0.192926	0.0001	0.283867	0.227889	0.0001	0.0001	0.0001	0.0001	0.0001	0.0001	0.338523
			4930509H03Rik-201	4930509H03Rik	---	sense_intronic	ENSMUSG00000105659	4930509H03Rik	havana	1	OTTMUSG00000054011	1	OTTMUST00000134268	1	---	---	sense_intronic	ENSMUST00000196088	havana	NA	1	3.01029	3.65961	1.83088	3.66216	1.67307	4.30655	2.63221	0.8514	4.93552	1.37728	3.68483	0.96566	3.41773	4.20009	3.95847	3.79044
			4930511M06Rik-201	4930511M06Rik	---	antisense	ENSMUSG00000086607	4930511M06Rik	havana	7	OTTMUSG00000033168	2	OTTMUST00000082958	2	---	---	antisense	ENSMUST00000130696	havana	1	7	0.0717712	0.14085	0.0796993	0.325617	0.267776	0.192926	0.0001	0.141983	0.303818	0.145067	0.144599	0.138037	0.0001	0.0001	0.0720703	0.0001
			4930512B01Rik-202	4930512B01Rik	---	processed_transcript	ENSMUSG00000020992	4930512B01Rik	ensembl_havana	5	OTTMUSG00000046956	2	OTTMUST00000121691	1	---	---	antisense	ENSMUST00000188608	havana	3	1	0.0001	0.0001	0.0813602	0.0001	0.067556	0.0643754	0.0001	0.141983	0.151959	0.0725834	0.0001	0.0001	0.0001	0.0609694	0.216011	0.0001
			4930512H18Rik-202	4930512H18Rik	---	antisense	ENSMUSG00000086866	4930512H18Rik	havana	2	OTTMUSG00000031054	2	OTTMUST00000149334	1	---	---	antisense	ENSMUST00000211790	havana	1	1	0.140261	0.41298	0.0001	0.0001	0.719872	0.188647	0.0001	0.416303	0.297078	0.0001	0.0001	0.126465	0.0001	0.0001	0.492712	0.0001
			4930513N10Rik-201	4930513N10Rik	---	antisense	ENSMUSG00000074136	4930513N10Rik	ensembl_havana	9	OTTMUSG00000033658	2	---	---	---	---	antisense	ENSMUST00000098472	ensembl	NA	1	2.75877	0.00112869	0.0001	0.32552	0.000426057	0.321462	0.000173284	0.000109913	0.000660002	1.1629	0.212214	1.42846	2.61494	0.915163	1.17847	0.0001
			4930513N10Rik-203	4930513N10Rik	---	antisense	ENSMUSG00000074136	4930513N10Rik	ensembl_havana	9	OTTMUSG00000033658	2	OTTMUST00000084810	1	---	---	antisense	ENSMUST00000145562	havana	1	7	0.603185	1.0547	0.0001	0.000181373	0.334369	0.000100001	0.07523	1.56081	0.574205	0.000104704	1.49039	0.768084	0.591604	0.0914054	0.0113103	0.0001
			4930513N10Rik-204	4930513N10Rik	---	antisense	ENSMUSG00000074136	4930513N10Rik	ensembl_havana	9	OTTMUSG00000033658	2	OTTMUST00000150806	1	---	---	antisense	ENSMUST00000212647	havana	NA	1	0.0068926	0.000100048	0.0001	0.000115341	0.000100015	0.000115149	0.000100003	0.000100072	0.26066	0.000154816	0.0316839	0.493527	0.599755	0.335733	0.393865	0.0001
			4930515G01Rik-201	4930515G01Rik	---	antisense	ENSMUSG00000092183	4930515G01Rik	havana	1	OTTMUSG00000014589	2	OTTMUST00000034603	2	---	---	antisense	ENSMUST00000173208	havana	NA	1	0.215114	0.351976	0.318497	0.162858	1.07178	1.41416	0.0001	0.780458	0.152498	0.724934	0.0001	0.620817	0.155447	0.304447	0.647833	0.0001
			4930516B21Rik-201	4930516B21Rik	---	lincRNA	ENSMUSG00000097504	4930516B21Rik	havana	1	OTTMUSG00000062991	1	OTTMUST00000153317	1	---	---	lincRNA	ENSMUST00000181600	havana	1	1	0.645141	0.351976	0.238898	0.569754	1.0708	0.514303	1.42896	1.27705	0.607536	0.724934	0.578096	0.48288	0.543814	1.94792	0.791773	0.812315
			4930517E14Rik-201	4930517E14Rik	---	lincRNA	ENSMUSG00000111246	4930517E14Rik	havana	1	OTTMUSG00000062831	1	OTTMUST00000153002	1	---	---	lincRNA	ENSMUST00000214795	havana	NA	1	0.430127	0.844603	0.477696	0.406996	0.936965	0.514303	0.0001	0.212925	0.303818	0.145067	0.361348	0.275974	0.310794	0.974011	0.0720703	0.270838
			4930517G19Rik-201	4930517G19Rik	---	TEC	ENSMUSG00000108784	4930517G19Rik	havana	1	OTTMUSG00000058001	1	OTTMUST00000142352	1	---	---	TEC	ENSMUST00000206152	havana	NA	1	0.501798	0.422351	0.0001	1.38355	0.0001	1.99264	0.0001	0.0001	0.607536	0.435	1.15609	0.138037	0.23312	0.243578	0.647833	1.15074
			4930517O19Rik-202	4930517O19Rik	---	antisense	ENSMUSG00000054391	4930517O19Rik	havana	12	OTTMUSG00000032801	2	OTTMUST00000081690	1	---	---	antisense	ENSMUST00000145018	havana	3	1	0.0001	0.0001	0.0001	0.0814792	0.0626924	0.0001	0.0704411	0.0001	0.0001	0.0725834	0.144599	0.193628	0.0001	0.0001	0.287981	0.0001
			4930518I15Rik-201	4930518I15Rik	---	TEC	ENSMUSG00000074629	4930518I15Rik	ensembl_havana	3	OTTMUSG00000074655	1	---	---	---	---	TEC	ENSMUST00000099141	ensembl	NA	2	2.57632	0.792802	5.25216	3.82136	1.93754	3.33919	2.2559	4.82349	4.93108	2.39173	1.73128	2.20413	2.35253	1.01224	1.30792	2.90665
			4930518I15Rik-202	4930518I15Rik	---	TEC	ENSMUSG00000074629	4930518I15Rik	ensembl_havana	3	OTTMUSG00000074655	1	OTTMUST00000181179	1	---	---	TEC	ENSMUST00000238678	havana	---	1	1.72415	3.28916	0.479184	1.46849	1.60936	3.85985	0.000399284	0.000739938	1.82684	0.000417305	1.3034	1.2445	4.63828	2.8836	2.57868	1.62842
			4930519K11Rik-201	4930519K11Rik	---	bidirectional_promoter_lncRNA	ENSMUSG00000114953	4930519K11Rik	havana	1	OTTMUSG00000068628	1	OTTMUST00000165892	1	---	---	bidirectional_promoter_lncRNA	ENSMUST00000223609	havana	---	1	1.38648	1.1924	1.75329	1.14631	1.32381	0.451673	2.10416	1.08657	0.624779	0.584514	1.52295	0.692464	2.48261	0.830173	1.40404	0.846534
			4930519P11Rik-202	4930519P11Rik	---	antisense	ENSMUSG00000097602	4930519P11Rik	ensembl_havana	2	OTTMUSG00000074650	1	OTTMUST00000181174	1	---	---	antisense	ENSMUST00000238256	havana	---	1	0.207164	0.14085	0.22993	0.0001	0.0001	0.0001	0.0001	0.354808	0.0001	0.145067	1.01159	0.0001	0.0001	0.0001	0.0001	0.0001
			4930520O04Rik-201	4930520O04Rik	---	processed_transcript	ENSMUSG00000074039	4930520O04Rik	havana	10	OTTMUSG00000033585	1	OTTMUST00000084596	1	---	---	processed_transcript	ENSMUST00000124664	havana	1	7	0.0001	0.14085	0.0001	0.488375	0.0001	0.0001	0.0001	0.141983	0.0001	0.0001	0.144599	0.551849	0.0001	0.243578	0.863744	0.0001
			4930520O04Rik-202	4930520O04Rik	---	processed_transcript	ENSMUSG00000074039	4930520O04Rik	havana	10	OTTMUSG00000033585	1	OTTMUST00000084597	1	---	---	processed_transcript	ENSMUST00000131898	havana	1	1	0.143442	0.0001	0.0001	0.0001	0.0001	0.0001	0.827336	0.0001	0.0001	0.0001	0.0001	0.0001	0.0001	0.0001	0.0001	0.0001
			4930522L14Rik-201	4930522L14Rik	---	protein_coding	ENSMUSG00000072762	4930522L14Rik	havana	9	OTTMUSG00000022585	2	OTTMUST00000054107	1	ENSMUSP00000098497	3	protein_coding	ENSMUST00000100937	havana	1	3	0.626017	1.03346	0.238898	1.03103	1.05279	1.02851	0.714902	0.659131	0.710692	0.59953	0.505847	0.570463	0.932182	0.661113	0.738932	1.28611
			4930522L14Rik-202	4930522L14Rik	---	protein_coding	ENSMUSG00000072762	4930522L14Rik	havana	9	OTTMUSG00000022585	2	OTTMUST00000054108	2	ENSMUSP00000108166	1	protein_coding	ENSMUST00000112547	havana	5	7	6.02864	4.83923	3.66167	6.86295	6.10774	10.5413	4.42102	2.64968	7.52753	5.41679	6.64706	5.15413	3.41773	4.6761	6.81815	15.4322
			4930523C07Rik-201	4930523C07Rik	---	protein_coding	ENSMUSG00000090394	4930523C07Rik	ensembl_havana	8	OTTMUSG00000036480	3	OTTMUST00000093505	1	---	---	processed_transcript	ENSMUST00000060298	ensembl_havana	1	14	0.0001	0.178928	0.893104	0.0001	0.0144116	0.277091	0.0001	0.0001	1.20558	0.321766	0.430735	0.0001	0.229209	0.00666837	0.0726074	0.163754
			4930523C07Rik-203	4930523C07Rik	CCDS48410	protein_coding	ENSMUSG00000090394	4930523C07Rik	ensembl_havana	8	OTTMUSG00000036480	3	OTTMUST00000093504	3	ENSMUSP00000156718	1	protein_coding	ENSMUST00000163892	havana	1	7	2.21129	0.873358	0.417773	1.99471	0.196912	1.48761	1.64237	1.81627	1.12745	1.86746	4.18469	2.74099	1.75816	2.76499	0.377095	0.834756
			4930523C07Rik-206	4930523C07Rik	---	protein_coding	ENSMUSG00000090394	4930523C07Rik	ensembl_havana	8	OTTMUSG00000036480	3	OTTMUST00000128331	1	---	---	retained_intron	ENSMUST00000191933	havana	NA	1	1.01391	0.91852	0.0001	0.0001	4.60714	0.564099	3.28362	2.77708	0.688194	4.48176	5.96305	1.79575	4.63065	1.93105	1.24634	23.9315
			4930524O07Rik-201	4930524O07Rik	---	antisense	ENSMUSG00000090207	4930524O07Rik	havana	2	OTTMUSG00000032602	3	OTTMUST00000081078	2	---	---	antisense	ENSMUST00000161822	havana	1	1	0.0001	0.0001	0.0001	0.0001	0.0001	0.0001	0.0001	0.00239079	0.782681	0.0001	0.0001	0.0001	0.0001	0.0134732	0.000100156	0.0001
			4930524O07Rik-203	4930524O07Rik	---	antisense	ENSMUSG00000090207	4930524O07Rik	havana	2	OTTMUSG00000032602	3	OTTMUST00000129107	1	---	---	antisense	ENSMUST00000193135	havana	NA	1	0.373079	1.60503	0.166885	1.54324	0.803909	0.0650012	0.0001	1.15494	0.865966	0.228814	1.42037	0.14316	0.163327	1.13358	0.607332	0.49565
			4930525G20Rik-201	4930525G20Rik	---	antisense	ENSMUSG00000097276	4930525G20Rik	havana	1	OTTMUSG00000042805	1	OTTMUST00000112575	1	---	---	antisense	ENSMUST00000181912	havana	1	1	0.0001	0.914978	0.0001	0.0001	0.0001	0.0001	0.0001	0.0001	0.0001	0.724934	0.650346	0.207006	1.32055	0.0001	0.0001	0.0001
			4930526A20Rik-201	4930526A20Rik	---	transcribed_processed_pseudogene	ENSMUSG00000085521	4930526A20Rik	havana	4	OTTMUSG00000024205	2	OTTMUST00000059228	2	---	---	transcribed_processed_pseudogene	ENSMUST00000134228	havana	NA (assigned to previous version 1)	2	3.37348	1.08264	3.24716	4.84515	1.53118	1.54609	3.18726	3.944	0.647022	2.57686	2.27685	1.70033	1.43986	0.914276	3.60282	3.14113
			4930526A20Rik-202	4930526A20Rik	---	transcribed_processed_pseudogene	ENSMUSG00000085521	4930526A20Rik	havana	4	OTTMUSG00000024205	2	OTTMUST00000059229	1	---	---	processed_transcript	ENSMUST00000142461	havana	NA	1	2.28936	3.26188	2.91084	3.95333	3.08617	2.18807	3.68329	3.27198	4.08675	1.79047	2.80615	2.67144	3.18239	2.64089	2.25564	3.46588
			4930528J11Rik-201	4930528J11Rik	---	TEC	ENSMUSG00000107012	4930528J11Rik	havana	1	OTTMUSG00000055874	1	OTTMUST00000138239	1	---	---	TEC	ENSMUST00000201689	havana	NA	1	0.0001	0.0001	0.0001	0.0001	0.135951	0.0001	0.0001	0.287174	0.230264	0.0001	0.0001	0.207433	0.476246	0.245886	0.0001	0.0001
			4930532G15Rik-202	4930532G15Rik	---	lincRNA	ENSMUSG00000097261	4930532G15Rik	havana	2	OTTMUSG00000050733	1	OTTMUST00000128590	1	---	---	lincRNA	ENSMUST00000195314	havana	NA	1	0.573469	1.33723	1.75128	0.156524	1.65107	0.578578	0.0001	0.8514	0.835325	0.942384	0.650346	1.1036	0.932182	0.243578	0.791773	0.0001
			4930534D22Rik-201	4930534D22Rik	---	antisense	ENSMUSG00000097761	4930534D22Rik	havana	1	OTTMUSG00000054805	1	OTTMUST00000135807	1	---	---	antisense	ENSMUST00000181438	havana	1	1	0.0765269	0.189439	0.0001	0.0001	0.148793	0.137543	0.0001	0.0001	0.0001	0.0001	0.0848099	0.0001	0.0001	0.424709	0.0001	0.0795018
			4930534H18Rik-201	4930534H18Rik	---	bidirectional_promoter_lncRNA	ENSMUSG00000116607	4930534H18Rik	havana	1	OTTMUSG00000071813	1	OTTMUST00000173686	1	---	---	bidirectional_promoter_lncRNA	ENSMUST00000232326	havana	---	1	0.0717712	0.14085	0.0001	0.0814792	0.535452	0.0001	0.0001	0.0001	0.0001	0.21755	0.0001	0.0001	0.0001	0.0001	0.0720703	0.0001
			4930537H20Rik-201	4930537H20Rik	---	antisense	ENSMUSG00000105350	4930537H20Rik	havana	1	OTTMUSG00000052747	1	OTTMUST00000132053	1	---	---	antisense	ENSMUST00000200437	havana	NA	1	0.215114	0.14085	0.0001	0.0814792	0.067019	0.0643754	0.0001	0.212925	0.227889	0.145067	0.289098	0.0690686	0.155447	0.121839	0.0001	0.0677846
			4930539J05Rik-201	4930539J05Rik	---	antisense	ENSMUSG00000097032	4930539J05Rik	havana	2	OTTMUSG00000043509	1	OTTMUST00000114108	1	---	---	antisense	ENSMUST00000181619	havana	1	1	0.143442	0.14085	0.0001	0.0001	0.133938	0.0643754	0.0001	0.709516	0.379748	0.21755	0.0001	0.138037	0.0777735	0.243578	0.144041	0.135469
			4930542C12Rik-201	4930542C12Rik	---	antisense	ENSMUSG00000090724	4930542C12Rik	ensembl_havana	1	OTTMUSG00000047387	1	OTTMUST00000122416	1	---	---	antisense	ENSMUST00000171096	ensembl_havana	NA	1	0.0001	0.242076	0.21992	0.433415	1.03703	0.0001	0.291801	0.507575	0.105392	0.269815	0.174596	0.0001	0.114241	0.265387	0.220705	0.0677846
			4930544F09Rik-201	4930544F09Rik	---	antisense	ENSMUSG00000115062	4930544F09Rik	havana	1	OTTMUSG00000070027	1	OTTMUST00000169531	1	---	---	antisense	ENSMUST00000226216	havana	---	1	0.215114	0.422351	0.0001	0.0001	0.0001	0.0001	0.0001	0.0001	0.531607	0.65245	2.45658	0.0001	0.0001	0.0001	0.0001	0.0001
			4930548H24Rik-202	4930548H24Rik	---	protein_coding	ENSMUSG00000029138	4930548H24Rik	ensembl_havana	4	OTTMUSG00000028277	2	OTTMUST00000137299	1	---	---	retained_intron	ENSMUST00000202441	havana	NA	1	0.0001	0.0001	0.0001	0.0001	0.0001	0.0001	0.0001	0.0001	0.0001	1.08557	0.0001	0.0001	0.0001	0.0001	0.0001	0.0001
			4930549G23Rik-202	4930549G23Rik	---	antisense	ENSMUSG00000118134	4930549G23Rik	havana	1	OTTMUSG00000074444	1	OTTMUST00000180667	1	---	---	antisense	ENSMUST00000237968	havana	---	1	0.286785	0.351976	0.636894	0.244238	0.942211	0.257202	0.300913	0.42575	0.379748	0.579967	0.650346	0.827723	0.776835	0.0609694	0.144041	0.0001
			4930550C14Rik-201	4930550C14Rik	CCDS23183	protein_coding	ENSMUSG00000005131	4930550C14Rik	ensembl_havana	4	OTTMUSG00000063126	1	OTTMUST00000153673	1	ENSMUSP00000005262	1	protein_coding	ENSMUST00000005262	ensembl_havana	1	1	0.0001	0.0001	0.0001	0.325457	0.0001	0.0001	0.0001	0.749319	0.0001	0.0001	0.0001	0.00011049	0.0001	0.0001	0.000159056	0.0001
			4930550C14Rik-203	4930550C14Rik	---	protein_coding	ENSMUSG00000005131	4930550C14Rik	ensembl_havana	4	OTTMUSG00000063126	1	OTTMUST00000153672	1	ENSMUSP00000150018	1	protein_coding	ENSMUST00000215668	havana	1	1	0.0001	0.0001	0.0001	0.0001	0.0001	0.642854	0.0001	0.315006	0.0001	0.0001	0.650346	0.112469	0.0001	0.0001	0.0001	0.0001
			4930553P18Rik-201	4930553P18Rik	---	lincRNA	ENSMUSG00000106791	4930553P18Rik	havana	1	OTTMUSG00000056192	1	OTTMUST00000138920	1	---	---	lincRNA	ENSMUST00000201164	havana	1	1	0.0001	0.0704752	0.0001	0.0001	0.0001	0.321477	0.0001	0.0001	0.0001	0.0001	0.505847	0.0001	0.0001	0.0001	0.0001	0.0001
			4930556H04Rik-201	4930556H04Rik	---	TEC	ENSMUSG00000114190	4930556H04Rik	havana	1	OTTMUSG00000065999	1	OTTMUST00000160448	1	---	---	TEC	ENSMUST00000222451	havana	NA	1	0.430127	0.0001	0.0001	0.162858	0.067019	0.0001	0.0001	0.141983	0.303818	0.145067	0.361348	0.0690686	0.0001	0.547925	0.144041	0.0001
			4930556J24Rik-201	4930556J24Rik	---	protein_coding	ENSMUSG00000034493	4930556J24Rik	havana	1	OTTMUSG00000005042	1	OTTMUST00000011219	1	ENSMUSP00000048953	1	protein_coding	ENSMUST00000042344	havana	1	1	0.286785	0.14085	0.159299	0.244238	0.0001	0.128651	0.0753033	0.0001	0.303818	0.436738	0.144599	0.0001	0.0777735	0.121839	0.072348	0.0693311
			4930556M19Rik-202	4930556M19Rik	---	processed_transcript	ENSMUSG00000096971	4930556M19Rik	havana	2	OTTMUSG00000070287	1	OTTMUST00000170092	1	---	---	retained_intron	ENSMUST00000181739	havana	1 (assigned to previous version 1)	2	0.0001	0.280466	0.0001	0.0001	1.30378	0.257202	1.66051	0.283867	0.0001	0.0001	0.505847	0.138037	0.0001	0.0001	0.0001	0.0001
			4930556M19Rik-205	4930556M19Rik	---	processed_transcript	ENSMUSG00000096971	4930556M19Rik	havana	2	OTTMUSG00000070287	1	OTTMUST00000170090	1	---	---	retained_intron	ENSMUST00000227872	havana	---	1	0.0001	0.0001	0.0001	0.0001	0.602371	0.0001	1.35376	0.0001	0.0001	0.0001	0.0001	0.0001	0.0001	0.0001	0.0001	0.0001
			4930556M19Rik-206	4930556M19Rik	---	processed_transcript	ENSMUSG00000096971	4930556M19Rik	havana	2	OTTMUSG00000070287	1	OTTMUST00000170091	1	---	---	bidirectional_promoter_lncRNA	ENSMUST00000228061	havana	---	1	0.0001	0.00123471	0.636894	0.895271	0.503227	0.0001	0.595785	0.354808	0.0001	0.0001	0.000100004	0.0001	0.310794	0.913142	0.0001	0.0001
			4930557K07Rik-201	4930557K07Rik	---	antisense	ENSMUSG00000108034	4930557K07Rik	havana	1	OTTMUSG00000056697	1	OTTMUST00000139936	1	---	---	antisense	ENSMUST00000205110	havana	1	1	0.0001	0.0704752	0.318497	0.0814792	0.133938	0.0643754	0.22571	0.0710416	0.227889	0.145067	0.216849	0.138037	0.0777735	0.365317	0.216011	0.270838
			4930560O18Rik-201	4930560O18Rik	---	TEC	ENSMUSG00000109445	4930560O18Rik	havana	1	OTTMUSG00000059178	1	OTTMUST00000145204	1	---	---	TEC	ENSMUST00000207051	havana	NA	1	0.433961	0.284142	0.641237	0.164247	0.740896	0.514303	1.43553	1.423	0.152833	0.581089	0.366757	0.278232	0.623549	0.183026	0.144623	1.15504
			4930562C15Rik-201	4930562C15Rik	---	protein_coding	ENSMUSG00000022518	4930562C15Rik	ensembl_havana	16	OTTMUSG00000042210	10	OTTMUST00000171654	3	ENSMUSP00000097784	3	protein_coding	ENSMUST00000100211	ensembl_havana	5 (assigned to previous version 9)	10	0.0001	0.0001	0.0796993	0.575749	0.490245	0.188367	0.0001	0.103987	0.222487	0.318553	0.317704	0.101099	0.155447	0.0001	0.287981	0.79336
			4930562C15Rik-205	4930562C15Rik	---	protein_coding	ENSMUSG00000022518	4930562C15Rik	ensembl_havana	16	OTTMUSG00000042210	10	OTTMUST00000110843	1	ENSMUSP00000135119	1	nonsense_mediated_decay	ENSMUST00000176394	havana	2	1	0.60361	0.197632	0.0001	0.156863	0.105007	0.124639	0.0001	0.500268	0.50244	0.3125	0.040934	0.357301	0.0001	0.114001	0.000100076	0.144488
			4930562F07Rik-202	4930562F07Rik	---	lincRNA	ENSMUSG00000026729	4930562F07Rik	ensembl_havana	9	OTTMUSG00000036481	1	OTTMUST00000093508	1	---	---	lincRNA	ENSMUST00000164249	havana	2	2	0.000100002	0.0001	0.536093	0.000102555	0.0001	0.0636307	0.000100855	0.000100312	0.150363	0.65909	0.00010323	0.000101457	0.0001	0.136757	0.000101788	0.000103131
			4930562F07Rik-203	4930562F07Rik	---	lincRNA	ENSMUSG00000026729	4930562F07Rik	ensembl_havana	9	OTTMUSG00000036481	1	OTTMUST00000093509	1	---	---	lincRNA	ENSMUST00000169600	havana	3	1	0.000219898	0.0001	0.0001	0.148025	0.0001	0.0001	0.0496213	0.0181545	0.0001	0.0560056	0.187106	0.084448	0.000101511	0.0001	0.103618	0.181344
			4930563E18Rik-201	4930563E18Rik	---	bidirectional_promoter_lncRNA	ENSMUSG00000097387	4930563E18Rik	havana	1	OTTMUSG00000072952	1	OTTMUST00000176466	1	---	---	bidirectional_promoter_lncRNA	ENSMUST00000180948	havana	1	1	0.358456	0.211226	0.0001	0.0001	0.0001	0.0001	0.0001	0.0001	0.531607	0.0001	0.0001	0.0001	0.23312	0.0001	0.216011	0.0001
			4930563E22Rik-201	4930563E22Rik	---	protein_coding	ENSMUSG00000053574	4930563E22Rik	ensembl_havana	5	OTTMUSG00000006097	4	OTTMUST00000181797	1	ENSMUSP00000159068	1	protein_coding	ENSMUST00000066087	ensembl_havana	NA (assigned to previous version 3)	4	2.00163	1.14198	2.47733	0.935954	2.06459	0.386429	1.48117	1.59097	1.1559	0.234365	3.60666	0.0001	1.35221	1.17551	2.23511	0.0001
			4930563E22Rik-202	4930563E22Rik	---	protein_coding	ENSMUSG00000053574	4930563E22Rik	ensembl_havana	5	OTTMUSG00000006097	4	OTTMUST00000013774	4	ENSMUSP00000159117	1	nonsense_mediated_decay	ENSMUST00000124762	havana	1	1	0.468203	1.07371	0.0001	0.534217	0.639955	0.322508	0.266441	0.000158921	0.0001	0.500608	0.508669	0.138839	0.36277	0.822154	0.492082	0.0001
			4930565N06Rik-201	4930565N06Rik	---	antisense	ENSMUSG00000084834	4930565N06Rik	havana	1	OTTMUSG00000024720	4	OTTMUST00000060901	1	---	---	antisense	ENSMUST00000153572	havana	1	1	0.0001	0.0001	0.0001	0.0001	0.0001	0.0001	0.0001	0.0001	0.379748	0.0001	0.0001	0.0690686	0.0001	0.121839	0.0001	1.7599
			4930568A12Rik-201	4930568A12Rik	---	lincRNA	ENSMUSG00000101223	4930568A12Rik	havana	6	OTTMUSG00000049473	2	OTTMUST00000126122	1	---	---	lincRNA	ENSMUST00000186117	havana	3	1	0.143442	0.0001	0.0796993	0.162858	0.133938	0.0001	0.376116	0.0001	0.0001	0.0001	0.216849	0.138037	0.0001	0.121839	0.0001	0.0677846
			4930568A12Rik-202	4930568A12Rik	---	lincRNA	ENSMUSG00000101223	4930568A12Rik	havana	6	OTTMUSG00000049473	2	OTTMUST00000126121	2	---	---	lincRNA	ENSMUST00000188292	havana	1	6	0.215114	0.0704752	0.238898	0.0814792	0.334695	0.0001	0.0753033	0.141983	0.0760295	0.0001	0.0723495	0.413911	0.0777735	0.121839	0.216011	0.0677846
			4930570B17Rik-201	4930570B17Rik	---	antisense	ENSMUSG00000115337	4930570B17Rik	havana	1	OTTMUSG00000070166	1	OTTMUST00000169836	1	---	---	antisense	ENSMUST00000228499	havana	---	1	0.0001	0.0001	0.159299	0.0001	0.0001	0.192926	0.0001	0.0001	0.379748	0.21755	0.0723495	0.207006	0.0001	0.0001	0.0720703	0.270838
			4930570G19Rik-201	4930570G19Rik	---	lincRNA	ENSMUSG00000085084	4930570G19Rik	havana	7	OTTMUSG00000024009	1	OTTMUST00000058688	1	---	---	lincRNA	ENSMUST00000139363	havana	1	1	0.430127	0.0001	0.0001	1.04729	0.0001	0.0001	0.0001	0.780458	0.0001	0.0001	0.0001	0.0001	0.0001	0.0001	0.0001	0.0001
			4930577N17Rik-201	4930577N17Rik	---	TEC	ENSMUSG00000087440	4930577N17Rik	havana	2	OTTMUSG00000021235	19	OTTMUST00000130230	16	---	---	TEC	ENSMUST00000139771	havana	NA	2	1.07213	2.78073	0.334614	2.99513	4.24727	2.88962	3.57564	2.17539	1.89031	2.14182	1.37073	1.56643	1.58465	2.23927	2.72854	1.81091
			4930578M01Rik-201	4930578M01Rik	---	processed_transcript	ENSMUSG00000097587	4930578M01Rik	havana	2	OTTMUSG00000070944	1	OTTMUST00000171529	1	---	---	lincRNA	ENSMUST00000180490	havana	1 (assigned to previous version 1)	2	0.0001	0.351976	0.796093	0.325617	0.067019	0.128651	0.0001	0.283867	0.379748	0.0725834	0.433597	0.138037	0.155447	0.121839	0.0001	0.0001
			4930578M01Rik-202	4930578M01Rik	---	processed_transcript	ENSMUSG00000097587	4930578M01Rik	havana	2	OTTMUSG00000070944	1	OTTMUST00000171528	1	---	---	lincRNA	ENSMUST00000230013	havana	---	1	0.0001	0.0704752	0.159299	0.732513	0.468533	0.321477	0.0001	0.354808	0.151959	0.65245	0.0001	0.0001	0.23312	0.487056	0.0001	0.0001
			4930578M01Rik-203	4930578M01Rik	---	processed_transcript	ENSMUSG00000097587	4930578M01Rik	havana	2	OTTMUSG00000070944	1	OTTMUST00000171527	1	---	---	retained_intron	ENSMUST00000230737	havana	---	1	0.0001	0.211226	0.238898	0.0001	0.0001	0.0001	0.0001	0.0001	0.0001	0.0001	0.0001	0.0690686	0.155447	0.0609694	0.0001	0.0001
			4930578M07Rik-201	4930578M07Rik	---	processed_transcript	ENSMUSG00000110586	4930578M07Rik	havana	1	OTTMUSG00000062061	1	OTTMUST00000151525	1	---	---	retained_intron	ENSMUST00000212850	havana	NA	1	0.645141	1.61314	1.03489	1.30217	0.803127	0.182141	2.09658	2.5335	3.11321	1.44977	1.15609	2.20709	0.699161	1.76531	1.99656	1.69221
			4930578M07Rik-202	4930578M07Rik	---	processed_transcript	ENSMUSG00000110586	4930578M07Rik	havana	1	OTTMUSG00000062061	1	OTTMUST00000151526	1	---	---	lincRNA	ENSMUST00000212946	havana	1	1	0.0001	0.0760687	0.0001	0.162858	0.0001	0.139436	0.159718	0.233421	0.0001	0.362517	0.0001	0.138037	0.0001	0.0001	0.162745	0.0677846
			4930579G24Rik-201	4930579G24Rik	CCDS50936	protein_coding	ENSMUSG00000027811	4930579G24Rik	ensembl_havana	9	OTTMUSG00000029418	2	OTTMUST00000072906	2	ENSMUSP00000029388	8	protein_coding	ENSMUST00000029388	ensembl_havana	1	9	4.85318	4.34745	7.55063	5.12699	7.83436	1.7317	0.676929	5.4189	4.16766	3.14165	0.867095	7.39862	3.84726	2.91545	4.78158	0.0001
			4930579K19Rik-201	4930579K19Rik	---	processed_transcript	ENSMUSG00000051074	4930579K19Rik	ensembl_havana	4	OTTMUSG00000047582	2	---	---	---	---	processed_transcript	ENSMUST00000058992	ensembl	NA	2	0.293091	0.00286342	0.0648707	0.651133	0.314351	0.000156086	0.0269462	0.941068	0.690147	0.368895	0.000101817	0.000187358	0.442528	0.00169629	0.0001	1.20703
			4930579K19Rik-203	4930579K19Rik	---	processed_transcript	ENSMUSG00000051074	4930579K19Rik	ensembl_havana	4	OTTMUSG00000047582	2	OTTMUST00000123444	1	---	---	TEC	ENSMUST00000194714	havana	NA	1	0.495492	1.05295	0.731322	0.0001	0.154281	0.257145	0.0001	1.47115	0.524925	0.501105	0.794843	0.413824	0.17906	1.64198	0.791773	2.65119
			4930581F22Rik-201	4930581F22Rik	---	processed_transcript	ENSMUSG00000070315	4930581F22Rik	ensembl_havana	12	OTTMUSG00000034714	2	OTTMUST00000088184	1	---	---	processed_transcript	ENSMUST00000093873	ensembl_havana	1	8	0.473462	0.873218	2.7005	1.00974	1.01937	0.366673	0.0001	0.212925	0.683466	0.579967	1.51734	0.741658	1.93353	0.94029	1.55772	1.08305
			4930581F22Rik-202	4930581F22Rik	---	processed_transcript	ENSMUSG00000070315	4930581F22Rik	ensembl_havana	12	OTTMUSG00000034714	2	OTTMUST00000088190	1	---	---	processed_transcript	ENSMUST00000159363	havana	3	1	0.0001	0.0001	0.0001	0.0814792	0.067019	0.0643754	0.0001	0.0001	0.0001	0.145067	0.361348	0.0690686	0.0001	0.233306	0.108901	0.0001
			4930581F22Rik-204	4930581F22Rik	---	processed_transcript	ENSMUSG00000070315	4930581F22Rik	ensembl_havana	12	OTTMUSG00000034714	2	OTTMUST00000088186	1	---	---	processed_transcript	ENSMUST00000161136	havana	1	1	0.0001	0.211226	0.318497	0.0814792	0.267776	0.128651	0.0001	0.0001	0.0760295	0.0725834	0.144599	0.207006	0.0777735	0.182708	0.216011	0.0001
			4930581F22Rik-207	4930581F22Rik	---	processed_transcript	ENSMUSG00000070315	4930581F22Rik	ensembl_havana	12	OTTMUSG00000034714	2	OTTMUST00000153231	1	---	---	retained_intron	ENSMUST00000214597	havana	NA	1	0.458463	0.604862	0.324469	0.699423	0.519964	0.661829	2.18099	0.496692	0.379748	0.290033	0.0723495	0.36204	0.163851	0.34844	0.708701	0.338523
			4930583K01Rik-201	4930583K01Rik	---	bidirectional_promoter_lncRNA	ENSMUSG00000055159	4930583K01Rik	ensembl_havana	7	OTTMUSG00000058991	1	OTTMUST00000082023	2	---	---	bidirectional_promoter_lncRNA	ENSMUST00000138180	ensembl_havana	1	1	0.0001	0.0001	0.0001	0.0001	0.067019	0.0001	0.0001	0.0001	0.835325	0.0001	0.505847	0.0001	0.0001	0.0001	0.216011	0.0001
			4930589O11Rik-201	4930589O11Rik	---	TEC	ENSMUSG00000107195	4930589O11Rik	havana	1	OTTMUSG00000055701	1	OTTMUST00000137838	1	---	---	TEC	ENSMUST00000200768	havana	NA	1	1.01851	0.573137	2.17543	1.14905	0.875835	1.22133	0.529772	0.500594	0.687607	0.292367	0.289098	0.834973	0.624014	1.29218	0.431922	0.0001
			4930590J08Rik-204	4930590J08Rik	---	protein_coding	ENSMUSG00000034063	4930590J08Rik	ensembl_havana	8	OTTMUSG00000058013	1	OTTMUST00000142384	1	---	---	retained_intron	ENSMUST00000205974	havana	NA	1	0.430127	0.0704752	0.0001	1.22079	0.401614	1.41416	0.376116	0.993283	0.0760295	0.145067	0.144599	0.344943	0.310794	0.0001	1.2236	0.0001
			4930594C11Rik-201	4930594C11Rik	---	TEC	ENSMUSG00000103948	4930594C11Rik	havana	1	OTTMUSG00000050260	1	OTTMUST00000127672	1	---	---	TEC	ENSMUST00000192316	havana	NA	1	8.79129	6.50914	9.48388	7.49272	9.59447	6.4379	10.0753	6.97317	21.2146	10.3677	15.4285	5.28603	10.5912	10.2496	10.2205	26.2082
			4930594M22Rik-202	4930594M22Rik	---	processed_transcript	ENSMUSG00000075463	4930594M22Rik	havana	3	OTTMUSG00000025743	1	OTTMUST00000063405	1	---	---	processed_transcript	ENSMUST00000161599	havana	1	1	0.0001	0.14085	0.221358	0.0001	0.574678	0.0001	0.0001	0.0001	1.08113	0.0001	0.0001	0.0001	0.0001	0.0001	0.0001	0.0001
			4930594M22Rik-204	4930594M22Rik	---	antisense	ENSMUSG00000085423	4930594M22Rik	havana	1	OTTMUSG00000025808	1	OTTMUST00000063560	1	---	---	antisense	ENSMUST00000136187	havana	3	1	0.0717712	0.281601	0.0001	0.0001	0.067019	0.0001	0.0753033	0.0001	0.0001	0.145067	0.0001	0.0001	0.0001	0.0001	0.0720703	0.0001
			4930599N23Rik-201	4930599N23Rik	---	antisense	ENSMUSG00000073144	4930599N23Rik	ensembl_havana	4	OTTMUSG00000022807	2	OTTMUST00000054818	1	---	---	antisense	ENSMUST00000146981	havana	2	1	0.446878	2.49498	2.16416	2.13143	2.71002	0.707129	2.17225	2.07352	2.67205	1.59473	2.59605	2.72459	1.39822	1.41299	3.13256	2.06097
			4930599N24Rik-201	4930599N24Rik	---	TEC	ENSMUSG00000105545	4930599N24Rik	havana	1	OTTMUSG00000052602	1	OTTMUST00000131817	1	---	---	TEC	ENSMUST00000198822	havana	NA	1	0.0717712	0.281601	0.0001	0.0814792	0.602371	0.450028	0.0001	0.0001	0.0001	0.362517	0.0001	0.0001	0.0001	0.182708	0.0001	0.0001
			4931406C07Rik-201	4931406C07Rik	CCDS22835	protein_coding	ENSMUSG00000031938	4931406C07Rik	ensembl_havana	15	OTTMUSG00000062263	2	OTTMUST00000151880	1	ENSMUSP00000034414	8	protein_coding	ENSMUST00000034414	ensembl_havana	1	9	4.23431	0.924462	1.71869	2.38732	1.1057	2.37633	1.54421	0.129843	0.266868	0.0611406	0.0343192	0.0743613	2.16564	0.153421	2.65195	6.52976
			4931406C07Rik-202	4931406C07Rik	CCDS22835	protein_coding	ENSMUSG00000031938	4931406C07Rik	ensembl_havana	15	OTTMUSG00000062263	2	OTTMUST00000151881	1	ENSMUSP00000136335	1	protein_coding	ENSMUST00000178977	ensembl_havana	1	8	8.84412	7.5901	1.66917	8.82592	6.76767	11.075	7.84538	9.20063	6.36765	7.40204	7.20929	7.53404	1.17379	8.8204	6.33104	6.24814
			4931406C07Rik-203	4931406C07Rik	CCDS22835	protein_coding	ENSMUSG00000031938	4931406C07Rik	ensembl_havana	15	OTTMUSG00000062263	2	OTTMUST00000151879	1	ENSMUSP00000136717	1	protein_coding	ENSMUST00000180339	ensembl_havana	1	7	0.00349744	0.000134538	0.000365172	0.765914	0.00390608	0.0813191	0.930081	1.09205	0.00102131	0.00283668	0.51981	0.00107781	1.52528	0.502827	0.00150722	0.00835983
			4931406C07Rik-204	4931406C07Rik	---	protein_coding	ENSMUSG00000031938	4931406C07Rik	ensembl_havana	15	OTTMUSG00000062263	2	OTTMUST00000151884	1	---	---	retained_intron	ENSMUST00000213317	havana	2	1	0.96067	1.82328	1.93425	1.35164	0.875963	1.08469	0.104513	0.496024	0.842831	0.685305	1.11882	1.05542	0.562763	2.45668	1.84076	0.838255
			4931406C07Rik-205	4931406C07Rik	---	protein_coding	ENSMUSG00000031938	4931406C07Rik	ensembl_havana	15	OTTMUSG00000062263	2	OTTMUST00000151886	1	---	---	retained_intron	ENSMUST00000215741	havana	NA	1	7.16722	3.30774	1.51249	1.05803	2.4761	3.14959	3.91067	2.41212	3.49286	5.00145	1.66184	2.68987	2.17496	0.730533	3.16679	9.13752
			4931406C07Rik-206	4931406C07Rik	---	protein_coding	ENSMUSG00000031938	4931406C07Rik	ensembl_havana	15	OTTMUSG00000062263	2	OTTMUST00000151885	1	---	---	retained_intron	ENSMUST00000216073	havana	1	1	3.33014	1.63006	4.38472	4.46336	2.65929	2.45715	2.79982	1.48026	6.03365	3.15661	3.8133	2.08038	2.87732	1.16735	3.17524	5.0697
			4931406C07Rik-207	4931406C07Rik	---	protein_coding	ENSMUSG00000031938	4931406C07Rik	ensembl_havana	15	OTTMUSG00000062263	2	OTTMUST00000151887	1	---	---	retained_intron	ENSMUST00000216077	havana	NA	1	0.0717712	0.0704752	0.636894	0.895271	0.0001	0.257202	0.22571	0.0001	0.0001	0.0001	0.0001	0.138037	0.0001	0.608794	0.863744	3.18127
			4931406C07Rik-209	4931406C07Rik	---	protein_coding	ENSMUSG00000031938	4931406C07Rik	ensembl_havana	15	OTTMUSG00000062263	2	OTTMUST00000151883	1	ENSMUSP00000150223	1	protein_coding	ENSMUST00000217042	havana	3	1	0.402329	0.840858	0.959696	0.842263	0.499659	0.345012	0.538752	0.442223	0.68741	0.507484	0.387182	0.842051	0.162226	0.830711	0.394167	0.528837
			4931406G06Rik-201	4931406G06Rik	---	antisense	ENSMUSG00000085398	4931406G06Rik	havana	1	OTTMUSG00000028336	1	OTTMUST00000070228	1	---	---	antisense	ENSMUST00000147848	havana	1	1	0.0001	0.0001	0.0001	0.0001	0.133938	0.0001	0.0001	0.0001	0.0001	0.0001	0.00316815	0.0001	0.148445	0.0001	0.144041	1.09843
			4931406P16Rik-201	4931406P16Rik	CCDS21139	protein_coding	ENSMUSG00000066571	4931406P16Rik	ensembl_havana	13	OTTMUSG00000008390	2	---	---	ENSMUSP00000082730	4	protein_coding	ENSMUST00000085592	ensembl	1	5	13.4508	11.0197	18.4276	6.78052	4.78445	10.1024	5.92207	6.2108	8.50197	4.37543	8.35517	5.21022	3.26466	11.8718	7.099	6.80001
			4931406P16Rik-202	4931406P16Rik	CCDS21139	protein_coding	ENSMUSG00000066571	4931406P16Rik	ensembl_havana	13	OTTMUSG00000008390	2	OTTMUST00000019042	1	ENSMUSP00000103709	1	protein_coding	ENSMUST00000108074	havana	5	7	49.5772	51.9181	47.0908	47.5538	36.7948	34.7395	44.2292	55.1702	53.6272	41.9306	43.1443	40.9905	19.881	57.3388	44.607	36.9067
			4931406P16Rik-203	4931406P16Rik	---	protein_coding	ENSMUSG00000066571	4931406P16Rik	ensembl_havana	13	OTTMUSG00000008390	2	OTTMUST00000019044	1	---	---	processed_transcript	ENSMUST00000132975	havana	2	1	0.778986	0.579614	1.37954	0.000560567	1.59352	0.229672	0.555596	0.996792	1.77281	1.71477	0.783431	1.28542	0.518775	1.42314	0.422681	1.79231
			4931406P16Rik-204	4931406P16Rik	---	protein_coding	ENSMUSG00000066571	4931406P16Rik	ensembl_havana	13	OTTMUSG00000008390	2	OTTMUST00000019043	1	---	---	processed_transcript	ENSMUST00000146025	havana	2	1	0.00107228	0.0467244	0.013893	0.509315	0.742172	0.00450248	0.767126	0.217293	1.52425	0.0479712	0.00011247	0.621702	0.579182	0.0494154	0.120049	0.0185708
			4931406P16Rik-206	4931406P16Rik	---	protein_coding	ENSMUSG00000066571	4931406P16Rik	ensembl_havana	13	OTTMUSG00000008390	2	OTTMUST00000142702	1	---	---	retained_intron	ENSMUST00000205581	havana	3	1	0.82004	1.08458	1.2331	1.24207	0.468533	0.196187	0.0001	1.23795	1.63754	1.12868	1.91844	1.20288	0.476368	1.6178	1.01454	0.0001
			4931406P16Rik-208	4931406P16Rik	---	protein_coding	ENSMUSG00000066571	4931406P16Rik	ensembl_havana	13	OTTMUSG00000008390	2	OTTMUST00000142703	1	---	---	retained_intron	ENSMUST00000206018	havana	1	1	3.75921	3.61754	5.24762	7.77111	4.62749	2.01229	7.40677	5.12164	4.12151	7.3651	8.01782	3.97532	6.97727	8.27686	6.74255	2.85249
			4931406P16Rik-209	4931406P16Rik	---	protein_coding	ENSMUSG00000066571	4931406P16Rik	ensembl_havana	13	OTTMUSG00000008390	2	OTTMUST00000142701	1	---	---	retained_intron	ENSMUST00000206245	havana	2	1	0.484707	0.785925	0.345929	0.217778	0.361586	0.320821	0.0001	0.201077	0.496327	1.13205	0.482661	0.293954	1.11826	0.421582	0.213388	0.0001
			4931406P16Rik-210	4931406P16Rik	---	protein_coding	ENSMUSG00000066571	4931406P16Rik	ensembl_havana	13	OTTMUSG00000008390	2	OTTMUST00000142699	1	ENSMUSP00000145762	1	protein_coding	ENSMUST00000206399	havana	1	1	7.80746	3.8058	10.7594	3.69687	17.072	6.35642	28.8241	6.53176	6.68797	11.6882	6.78794	3.10035	17.4004	13.8229	12.147	0.20622
			4931413K12Rik-201	4931413K12Rik	---	processed_transcript	ENSMUSG00000085088	4931413K12Rik	havana	1	OTTMUSG00000006215	1	OTTMUST00000014035	1	---	---	processed_transcript	ENSMUST00000142068	havana	1	1	0.501798	0.211226	0.0001	0.0814792	0.133938	0.0001	0.0753033	0.0001	0.0760295	0.0001	0.433597	0.0690686	0.155447	0.365317	0.0720703	0.0001
			4931414P19Rik-201	4931414P19Rik	CCDS27094	protein_coding	ENSMUSG00000022179	4931414P19Rik	ensembl_havana	5	OTTMUSG00000069489	1	OTTMUST00000168011	1	ENSMUSP00000022786	4	protein_coding	ENSMUST00000022786	ensembl_havana	1 (assigned to previous version 4)	5	6.23549	3.72999	3.42285	4.88285	3.52196	9.38431	5.03872	7.16521	5.23924	6.88602	3.68482	7.16684	8.69953	2.92183	5.61378	6.49449
			4931415C17Rik-201	4931415C17Rik	---	processed_transcript	ENSMUSG00000054910	4931415C17Rik	ensembl_havana	5	OTTMUSG00000020610	1	---	---	---	---	processed_transcript	ENSMUST00000068194	ensembl	NA	4	0.452757	0.351976	1.99008	1.13941	0.535452	1.86409	0.0001	1.7027	1.44276	0.21755	0.144599	0.207006	0.0001	1.69464	1.79936	0.0001
			4931415C17Rik-202	4931415C17Rik	---	processed_transcript	ENSMUSG00000054910	4931415C17Rik	ensembl_havana	5	OTTMUSG00000020610	1	OTTMUST00000048837	1	---	---	processed_transcript	ENSMUST00000131064	havana	1	1	0.407497	0.0001	0.0001	0.0001	0.0001	0.0001	0.0001	0.0001	0.0001	0.0001	0.0001	0.0001	0.0001	0.314254	0.0001	0.0001
			4931422A03Rik-203	4931422A03Rik	---	protein_coding	ENSMUSG00000046085	4931422A03Rik	ensembl_havana	7	OTTMUSG00000014915	2	OTTMUST00000035432	1	---	---	retained_intron	ENSMUST00000138867	havana	1	1	1.51116	0.44418	0.727294	0.651133	1.56747	0.851836	0.836316	1.1544	1.15662	1.17996	1.83836	0.915616	1.04568	0.990527	0.147283	1.38376
			4931428F04Rik-201	4931428F04Rik	CCDS22596	protein_coding	ENSMUSG00000014837	4931428F04Rik	ensembl_havana	15	OTTMUSG00000062041	1	OTTMUST00000151459	1	ENSMUSP00000014981	6	protein_coding	ENSMUST00000014981	ensembl_havana	1	7	0.00172402	0.611623	2.94886	0.0104054	0.00346565	0.0483963	0.0001	0.000155687	0.000117091	0.0001	0.000335415	0.000100148	0.122566	0.000184241	1.43946	0.0001
			4931428F04Rik-202	4931428F04Rik	CCDS22596	protein_coding	ENSMUSG00000014837	4931428F04Rik	ensembl_havana	15	OTTMUSG00000062041	1	---	---	ENSMUSP00000128530	1	protein_coding	ENSMUST00000171788	ensembl	5	7	1.1621	0.916582	0.005975	2.44508	0.0901247	1.80304	0.0001	0.572034	1.79614	0.0001	2.23663	0.714247	0.053247	0.803661	0.000100018	0.0001
			4931428F04Rik-203	4931428F04Rik	CCDS22596	protein_coding	ENSMUSG00000014837	4931428F04Rik	ensembl_havana	15	OTTMUSG00000062041	1	OTTMUST00000151460	1	ENSMUSP00000148836	1	protein_coding	ENSMUST00000212219	havana	1	1	0.248505	0.51903	0.210264	0.000205652	0.00102365	0.404893	0.0001	0.876636	2.35806	0.0001	0.000101279	0.27942	0.230368	0.000100582	0.000145312	0.0001
			4931428F04Rik-204	4931428F04Rik	---	protein_coding	ENSMUSG00000014837	4931428F04Rik	ensembl_havana	15	OTTMUSG00000062041	1	OTTMUST00000151461	1	---	---	retained_intron	ENSMUST00000212529	havana	1	1	0.000100517	0.0001	0.0001	0.0001	0.0001	0.0001	0.0001	0.25344	0.246735	0.0001	0.0001	0.0126201	0.0001	0.16187	0.0720703	0.0001
			4931428F04Rik-205	4931428F04Rik	CCDS22596	protein_coding	ENSMUSG00000014837	4931428F04Rik	ensembl_havana	15	OTTMUSG00000062041	1	OTTMUST00000151458	1	ENSMUSP00000148562	1	protein_coding	ENSMUST00000212922	havana	1	1	0.0214983	0.345922	0.178474	0.135885	2.7334	0.636459	0.0001	0.000833735	0.00335792	0.0001	0.00307052	0.000101952	1.61373	0.00859511	0.0001	0.0001
			4931431B13Rik-201	4931431B13Rik	---	processed_transcript	ENSMUSG00000108354	4931431B13Rik	havana	1	OTTMUSG00000058670	1	OTTMUST00000144120	1	---	---	retained_intron	ENSMUST00000205522	havana	1	1	0.0001	0.211226	0.636894	0.0001	0.200857	0.707129	0.0001	0.212925	0.0001	0.0001	0.0001	0.758754	0.0001	0.0609694	0.935714	0.0001
			4931431C16Rik-201	4931431C16Rik	---	antisense	ENSMUSG00000055061	4931431C16Rik	havana	5	OTTMUSG00000028675	1	OTTMUST00000071028	1	---	---	antisense	ENSMUST00000124643	havana	2	1	3.50634	2.83112	2.01912	1.36927	3.33373	4.00202	4.54617	3.79586	5.7123	3.10617	3.78239	3.01407	4.00214	2.98556	3.89431	2.24345
			4931440P22Rik-201	4931440P22Rik	---	transcribed_processed_pseudogene	ENSMUSG00000074580	4931440P22Rik	havana	11	OTTMUSG00000051865	4	OTTMUST00000130608	1	---	---	processed_transcript	ENSMUST00000099076	havana	1	3	0.0688357	0.186353	0.308291	0.0420453	0.41395	0.251576	0.254374	0.774871	0.333876	0.0635225	1.08726	0.142225	0.284516	0.31403	0.34387	0.109965
			4931440P22Rik-202	4931440P22Rik	---	transcribed_processed_pseudogene	ENSMUSG00000074580	4931440P22Rik	havana	11	OTTMUSG00000051865	4	OTTMUST00000130605	1	---	---	processed_transcript	ENSMUST00000147424	havana	1	7	0.0001	0.281601	1.59209	2.01993	0.0001	0.321477	0.0001	1.68382	4.09057	0.450342	0.0001	0.257145	0.0001	0.45382	0.0001	0.0001
			4931440P22Rik-203	4931440P22Rik	---	transcribed_processed_pseudogene	ENSMUSG00000074580	4931440P22Rik	havana	11	OTTMUSG00000051865	4	OTTMUST00000130606	1	---	---	processed_transcript	ENSMUST00000184377	havana	1	2	0.143442	0.0704752	0.318497	0.258891	0.200857	0.0001	0.0001	0.186954	0.0857503	0.0001	0.0001	0.0001	0.0001	0.0001	0.0001	0.0001
			4931440P22Rik-204	4931440P22Rik	---	transcribed_processed_pseudogene	ENSMUSG00000074580	4931440P22Rik	havana	11	OTTMUSG00000051865	4	OTTMUST00000130607	1	---	---	processed_transcript	ENSMUST00000193051	havana	NA	1	2.39315	1.02252	1.69189	2.19922	2.27189	1.38056	1.39592	0.158211	1.83233	2.33713	2.01148	0.780282	1.56138	1.72339	1.88719	2.76245
			4932422M17Rik-201	4932422M17Rik	---	lincRNA	ENSMUSG00000105881	4932422M17Rik	havana	1	OTTMUSG00000043109	2	OTTMUST00000113145	2	---	---	lincRNA	ENSMUST00000195992	havana	NA	1	0.227547	0.559929	0.238887	1.05903	0.583973	0.329675	0.0001	1.98647	1.74648	0.0001	0.289098	0.583282	0.51315	0.852272	0.904485	0.0001
			4932438A13Rik-201	4932438A13Rik	CCDS50894	protein_coding	ENSMUSG00000037270	4932438A13Rik	ensembl_havana	18	OTTMUSG00000006539	30	---	---	ENSMUSP00000060199	8	protein_coding	ENSMUST00000057272	ensembl	5	14	0.978414	5.084	1.99617	2.15935	4.34127	1.58045	0.0001	1.11731	4.44229	1.12391	7.94872	3.37701	0.589066	6.83691	0.624694	0.792762
			4932438A13Rik-202	4932438A13Rik	---	protein_coding	ENSMUSG00000037270	4932438A13Rik	ensembl_havana	18	OTTMUSG00000006539	30	OTTMUST00000033096	1	---	---	retained_intron	ENSMUST00000108145	havana	1	8	2.1107	2.33874	0.000100238	1.98152	1.94723	4.23598	0.000100635	0.593135	1.67972	2.90227	8.73883	2.36568	3.77646	2.33672	2.06054	7.91048
			4932438A13Rik-203	4932438A13Rik	---	protein_coding	ENSMUSG00000037270	4932438A13Rik	ensembl_havana	18	OTTMUSG00000006539	30	OTTMUST00000033092	1	---	---	retained_intron	ENSMUST00000123916	havana	1	7	20.9904	21.2645	21.549	17.1007	26.768	25.539	10.9596	15.232	29.2241	24.8444	20.8402	24.8979	28.5193	30.093	17.6561	39.0905
			4932438A13Rik-204	4932438A13Rik	---	protein_coding	ENSMUSG00000037270	4932438A13Rik	ensembl_havana	18	OTTMUSG00000006539	30	OTTMUST00000033097	1	ENSMUSP00000116345	1	nonsense_mediated_decay	ENSMUST00000128061	havana	5	1	3.34208	4.60762	2.54357	3.11568	2.44113	3.25236	5.19187	5.13882	2.24785	10.7782	4.90976	9.50632	2.81039	9.53448	4.55321	10.972
			4932438A13Rik-206	4932438A13Rik	---	protein_coding	ENSMUSG00000037270	4932438A13Rik	ensembl_havana	18	OTTMUSG00000006539	30	OTTMUST00000086121	1	---	---	retained_intron	ENSMUST00000129787	havana	3	1	0.48142	0.592327	0.10628	0.513846	1.05565	0.427443	0.275301	0.199366	0.267041	0.362021	0.100097	0.286963	0.795879	0.517279	0.174857	0.596332
			4932438A13Rik-208	4932438A13Rik	---	protein_coding	ENSMUSG00000037270	4932438A13Rik	ensembl_havana	18	OTTMUSG00000006539	30	OTTMUST00000086120	1	---	---	retained_intron	ENSMUST00000136746	havana	1	1	0.0858506	0.463131	0.645124	1.42823	0.048592	0.443783	0.0001	0.0001	0.0001	0.0263621	0.76216	0.0266765	0.424916	0.192771	0.627601	0.245334
			4932438A13Rik-210	4932438A13Rik	---	protein_coding	ENSMUSG00000037270	4932438A13Rik	ensembl_havana	18	OTTMUSG00000006539	30	OTTMUST00000016516	11	ENSMUSP00000118092	1	protein_coding	ENSMUST00000138950	havana	5	7	3.10688	0.714783	0.208145	1.79593	0.149165	0.000658933	0.0001	2.48332	0.675734	1.7495	0.751934	0.482202	0.000136814	5.0755	1.41278	0.336874
			4932438A13Rik-211	4932438A13Rik	---	protein_coding	ENSMUSG00000037270	4932438A13Rik	ensembl_havana	18	OTTMUSG00000006539	30	OTTMUST00000086122	1	---	---	retained_intron	ENSMUST00000139219	havana	2	1	0.980531	4.75012	1.82485	3.41863	3.52682	1.51633	2.92936	1.8538	2.63278	4.51795	1.33121	2.02884	4.82844	3.13642	2.65832	4.44857
			4932438A13Rik-212	4932438A13Rik	---	protein_coding	ENSMUSG00000037270	4932438A13Rik	ensembl_havana	18	OTTMUSG00000006539	30	OTTMUST00000027121	1	---	---	retained_intron	ENSMUST00000140480	havana	1	1	0.0001	0.211226	0.0001	0.000414359	0.448035	0.497733	0.0001	0.0232696	0.762745	1.79464	1.56636	0.344891	0.0356291	0.0001	0.000100004	0.00268
			4932438A13Rik-213	4932438A13Rik	---	protein_coding	ENSMUSG00000037270	4932438A13Rik	ensembl_havana	18	OTTMUSG00000006539	30	OTTMUST00000086119	1	ENSMUSP00000117814	1	protein_coding	ENSMUST00000141740	havana	1	7	0.318038	1.23893	0.208276	2.54759	0.0431479	0.000100184	0.0001	1.12909	0.187714	0.956248	1.05065	0.0136389	0.000103767	1.09019	0.0135135	0.0345646
			4932438A13Rik-214	4932438A13Rik	---	protein_coding	ENSMUSG00000037270	4932438A13Rik	ensembl_havana	18	OTTMUSG00000006539	30	OTTMUST00000033099	1	---	---	retained_intron	ENSMUST00000143675	havana	3	1	0.0001	0.0001	0.600473	0.133751	0.276421	0.22206	0.0001	0.123404	0.883284	0.620316	0.136859	0.175497	0.396849	0.352765	0.0001	0.266294
			4932438A13Rik-215	4932438A13Rik	---	protein_coding	ENSMUSG00000037270	4932438A13Rik	ensembl_havana	18	OTTMUSG00000006539	30	OTTMUST00000027120	2	ENSMUSP00000121356	1	protein_coding	ENSMUST00000146948	havana	5	7	0.010918	0.855388	0.00866635	0.00635316	2.14456	0.000129322	0.0001	0.000764787	0.00125582	0.000280428	0.00892758	0.00177871	0.000100128	0.0838282	0.00501904	0.00127267
			4932438A13Rik-216	4932438A13Rik	---	protein_coding	ENSMUSG00000037270	4932438A13Rik	ensembl_havana	18	OTTMUSG00000006539	30	OTTMUST00000016489	10	---	---	retained_intron	ENSMUST00000148698	havana	1	1	1.04488	0.955303	0.829962	1.43272	1.64335	1.27684	1.35376	0.721979	0.0001	1.51947	1.25275	0.713408	0.774067	0.167783	0.629132	0.135469
			4932438A13Rik-217	4932438A13Rik	CCDS50894	protein_coding	ENSMUSG00000037270	4932438A13Rik	ensembl_havana	18	OTTMUSG00000006539	30	OTTMUST00000014930	7	ENSMUSP00000117808	1	protein_coding	ENSMUST00000152564	havana	5	7	1.39411	4.16012	2.41413	2.73666	4.09938	1.89155	0.0001	0.833127	5.81814	0.630849	10.1114	2.08501	0.400732	10.395	0.79133	1.24565
			4932438A13Rik-218	4932438A13Rik	---	protein_coding	ENSMUSG00000037270	4932438A13Rik	ensembl_havana	18	OTTMUSG00000006539	30	OTTMUST00000086095	2	ENSMUSP00000118366	1	nonsense_mediated_decay	ENSMUST00000152881	havana	1	7	18.9982	8.11439	4.99965	21.2511	9.94069	14.3058	11.869	14.0252	21.8667	14.3866	16.3686	3.4996	11.1272	25.451	13.6639	38.2429
			4932438A13Rik-219	4932438A13Rik	---	protein_coding	ENSMUSG00000037270	4932438A13Rik	ensembl_havana	18	OTTMUSG00000006539	30	OTTMUST00000132266	1	---	---	retained_intron	ENSMUST00000195933	havana	NA	1	0.215114	0.0001	0.0001	0.976336	0.48903	0.916525	0.0001	0.0488233	0.907905	1.61228	0.962577	0.000152311	0.896653	0.182708	0.287981	0.0652046
			4932438A13Rik-220	4932438A13Rik	---	protein_coding	ENSMUSG00000037270	4932438A13Rik	ensembl_havana	18	OTTMUSG00000006539	30	OTTMUST00000132268	1	---	---	retained_intron	ENSMUST00000196036	havana	NA	1	0.242483	2.09802	0.0001	0.325617	0.0001	0.642854	0.0001	0.075548	0.379748	1.48281	0.0001	0.0690686	0.0001	0.552744	1.26316	0.0001
			4932438A13Rik-221	4932438A13Rik	---	protein_coding	ENSMUSG00000037270	4932438A13Rik	ensembl_havana	18	OTTMUSG00000006539	30	OTTMUST00000132119	1	---	---	retained_intron	ENSMUST00000198742	havana	1	4	5.23554	4.82576	3.69606	7.38343	6.86811	3.99255	7.60372	3.65948	7.65273	8.20522	5.8228	3.42438	3.35754	6.63041	6.04558	9.77452
			4932438A13Rik-222	4932438A13Rik	---	protein_coding	ENSMUSG00000037270	4932438A13Rik	ensembl_havana	18	OTTMUSG00000006539	30	OTTMUST00000132267	1	---	---	retained_intron	ENSMUST00000200245	havana	NA	1	0.000509677	0.0001	0.0001	0.641426	0.0854459	0.803241	0.0001	0.0001	0.0001	0.0463213	0.0001	0.0468747	0.0001	0.507031	1.39262	0.431712
			4932438A13Rik-223	4932438A13Rik	---	protein_coding	ENSMUSG00000037270	4932438A13Rik	ensembl_havana	18	OTTMUSG00000006539	30	OTTMUST00000150678	1	ENSMUSP00000148720	1	protein_coding	ENSMUST00000211820	havana	5	1	24.0211	20.6997	12.8966	17.9657	24.2941	22.4646	12.0093	22.6919	21.046	19.6425	12.2738	19.3488	26.9422	25.4823	21.2786	34.2387
			4932442E05Rik-201	4932442E05Rik	---	TEC	ENSMUSG00000104443	4932442E05Rik	ensembl_havana	1	OTTMUSG00000033683	3	OTTMUST00000084857	3	---	---	TEC	ENSMUST00000191892	ensembl_havana	NA	1	1.46661	2.44066	3.04106	1.71265	3.27827	0.339765	1.50713	1.06484	1.87556	3.1579	1.19561	2.1164	1.26417	2.19239	1.42962	0.296805
			4932443L11Rik-202	4932443L11Rik	---	antisense	ENSMUSG00000086805	4932443L11Rik	ensembl_havana	9	OTTMUSG00000041988	1	OTTMUST00000109963	1	---	---	antisense	ENSMUST00000177130	havana	1	7	0.33083	0.0729217	0.25572	0.0001	0.0695738	0.197956	0.0782057	0.224717	0.083056	0.0001	0.245443	0.0750127	0.0979567	0.0658698	0.478538	0.0001
			4932702P03Rik-202	4932702P03Rik	---	antisense	ENSMUSG00000086796	4932702P03Rik	havana	2	OTTMUSG00000000612	3	OTTMUST00000078152	1	---	---	antisense	ENSMUST00000151220	havana	2	1	0.0001	0.0001	0.0001	0.0001	0.0001	0.964231	0.0001	0.0001	0.0001	0.0001	0.0001	0.0001	0.0001	0.121839	0.216011	0.0001
			4933400F21Rik-203	4933400F21Rik	---	processed_transcript	ENSMUSG00000102009	4933400F21Rik	havana	6	OTTMUSG00000048346	1	OTTMUST00000123980	1	---	---	antisense	ENSMUST00000187295	havana	1	1	0.430127	0.0001	0.0001	0.895271	0.401614	0.771405	1.27856	0.0001	0.987184	0.0001	0.0001	0.0001	0.543814	0.365317	0.0001	0.203154
			4933401H06Rik-202	4933401H06Rik	---	processed_transcript	ENSMUSG00000106306	4933401H06Rik	havana	4	OTTMUSG00000054377	1	OTTMUST00000134902	1	---	---	macro_lncRNA	ENSMUST00000200529	havana	2	4	0.0001	0.0001	0.0001	0.0814792	0.200857	0.0001	0.0001	0.0001	0.0001	0.0001	0.0001	0.138037	0.23312	0.243578	0.000100001	0.0001
			4933403L11Rik-201	4933403L11Rik	---	TEC	ENSMUSG00000103321	4933403L11Rik	havana	1	OTTMUSG00000050954	1	OTTMUST00000129161	1	---	---	TEC	ENSMUST00000193857	havana	NA	1	1.79188	1.19648	2.06968	1.05803	2.34226	1.28561	1.72978	1.06422	1.74648	2.10212	2.81783	1.79328	1.94194	1.88705	2.59103	3.72275
			4933404O12Rik-201	4933404O12Rik	---	lincRNA	ENSMUSG00000097908	4933404O12Rik	havana	7	OTTMUSG00000054404	1	OTTMUST00000134971	1	---	---	lincRNA	ENSMUST00000181045	havana	1	7	1.89471	0.211894	3.94512	3.09324	0.983654	0.0001	0.0001	1.44122	0.0001	0.181858	1.69122	2.52098	4.03331	0.503864	0.0001	0.0001
			4933404O12Rik-202	4933404O12Rik	---	lincRNA	ENSMUSG00000097908	4933404O12Rik	havana	7	OTTMUSG00000054404	1	OTTMUST00000134974	1	---	---	lincRNA	ENSMUST00000181190	havana	5	2	0.62366	0.0698064	0.114643	0.0637057	0.756439	0.0001	0.0753033	0.474406	0.0001	0.0001	0.0429726	0.0310589	0.00590667	0.1659	0.0001	0.0001
			4933406F09Rik-204	4933406F09Rik	---	lincRNA	ENSMUSG00000090585	4933406F09Rik	havana	8	OTTMUSG00000035718	3	OTTMUST00000112152	2	---	---	lincRNA	ENSMUST00000181409	havana	1	7	0.285257	0.14085	0.0001	0.0001	0.0001	0.339451	0.0001	0.0001	0.0001	0.226695	0.675774	0.0001	0.0001	0.569529	0.0001	0.0001
			4933406I18Rik-201	4933406I18Rik	---	lincRNA	ENSMUSG00000087475	4933406I18Rik	havana	3	OTTMUSG00000025594	2	OTTMUST00000062960	2	---	---	lincRNA	ENSMUST00000124673	havana	1	1	0.0717712	0.0001	0.0858156	0.325617	0.0719702	0.0001	0.390565	0.0001	0.0001	0.0001	0.0748382	0.0759575	0.0777735	0.365317	0.329065	0.365571
			4933406I18Rik-202	4933406I18Rik	---	lincRNA	ENSMUSG00000087475	4933406I18Rik	havana	3	OTTMUSG00000025594	2	OTTMUST00000094203	1	---	---	lincRNA	ENSMUST00000163996	havana	1	1	0.931825	0.633477	1.02877	0.895271	1.86888	0.514303	1.64012	1.06422	1.67055	1.23232	2.09285	1.44155	1.1652	1.82618	1.39842	1.46211
			4933406J10Rik-201	4933406J10Rik	---	antisense	ENSMUSG00000086690	4933406J10Rik	havana	1	OTTMUSG00000027341	1	OTTMUST00000067605	1	---	---	antisense	ENSMUST00000144828	havana	1	1	0.0717712	0.0704752	0.398096	0.244238	1.20464	0.257202	0.601726	0.141983	0.303818	0.0001	0.722595	0.275974	0.0777735	0.121839	0.216011	0.338523
			4933406P04Rik-201	4933406P04Rik	---	lincRNA	ENSMUSG00000069713	4933406P04Rik	ensembl_havana	2	OTTMUSG00000063830	1	OTTMUST00000155522	1	---	---	lincRNA	ENSMUST00000092680	ensembl_havana	NA	2	1.29018	1.1261	1.19409	1.62768	0.602371	2.50684	0.0001	0.709516	1.36683	1.81218	0.867095	2.34503	1.08753	0.669664	0.503892	0.0001
			4933407K13Rik-202	4933407K13Rik	---	processed_transcript	ENSMUSG00000087396	4933407K13Rik	havana	7	OTTMUSG00000018910	1	OTTMUST00000045458	1	---	---	processed_transcript	ENSMUST00000130744	havana	1	7	2.65193	6.05237	6.04964	2.84837	4.75096	3.23967	0.075303	2.92989	6.15039	2.62724	5.16658	4.06925	1.86426	8.12032	2.30299	8.3087
			4933407K13Rik-203	4933407K13Rik	---	processed_transcript	ENSMUSG00000087396	4933407K13Rik	havana	7	OTTMUSG00000018910	1	OTTMUST00000045459	1	---	---	processed_transcript	ENSMUST00000138943	havana	1	7	0.0001	0.0001	0.0001	0.0001	0.0001	0.0001	0.000100234	0.108706	0.0001	0.0001	0.0001	0.0001	0.0001	1.01003	0.0001	0.0001
			4933412A08Rik-201	4933412A08Rik	---	pseudogene	ENSMUSG00000043623	4933412A08Rik	ensembl	7	---	---	---	---	---	---	pseudogene	ENSMUST00000061046	ensembl	NA	7	0.0001	0.156954	0.805966	0.282186	0.380046	0.0708818	0.0001	0.0903059	0.417635	0.578188	0.17152	0.920949	0.0838721	0.200457	0.239197	0.35591
			4933412E12Rik-201	4933412E12Rik	---	bidirectional_promoter_lncRNA	ENSMUSG00000112627	4933412E12Rik	havana	1	OTTMUSG00000064251	1	OTTMUST00000156874	1	---	---	bidirectional_promoter_lncRNA	ENSMUST00000217853	havana	1	1	3.87034	4.85599	3.26367	4.47595	4.67566	2.24974	1.80498	3.4053	5.31517	4.20414	6.64706	5.65143	6.74435	4.3827	4.03044	9.47594
			4933412E12Rik-203	4933412E12Rik	---	bidirectional_promoter_lncRNA	ENSMUSG00000112627	4933412E12Rik	havana	1	OTTMUSG00000064251	1	OTTMUST00000156873	1	---	---	bidirectional_promoter_lncRNA	ENSMUST00000220251	havana	1	1	0.0001	0.492727	0.0796993	0.488375	0.207331	0.192926	0.0001	0.212925	0.0001	0.145067	0.433597	0.142133	0.557161	0.121839	0.144041	0.473892
			4933413J09Rik-202	4933413J09Rik	---	lincRNA	ENSMUSG00000021874	4933413J09Rik	ensembl_havana	12	OTTMUSG00000032519	5	OTTMUST00000080913	3	---	---	lincRNA	ENSMUST00000059648	havana	1	9	0.0001	0.0704752	0.0001	0.244238	0.0001	0.642854	0.0001	0.212925	0.531607	0.579967	0.0001	0.0001	0.0001	0.0001	0.0001	0.0001
			4933415A04Rik-201	4933415A04Rik	---	lincRNA	ENSMUSG00000045877	4933415A04Rik	ensembl_havana	2	OTTMUSG00000074724	1	OTTMUST00000181342	1	---	---	lincRNA	ENSMUST00000056256	ensembl_havana	NA	2	0.143442	0.0001	0.0001	0.0001	0.0001	0.321477	0.0001	0.0710416	0.0001	0.0001	0.650346	0.0001	0.621488	0.426186	0.0001	0.135469
			4933417C20Rik-201	4933417C20Rik	---	TEC	ENSMUSG00000103006	4933417C20Rik	havana	1	OTTMUSG00000050682	1	OTTMUST00000128484	1	---	---	TEC	ENSMUST00000193962	havana	NA	1	3.58366	2.53361	2.38808	1.9532	1.20464	1.22133	1.42896	2.41212	2.5817	3.40682	1.30059	1.86225	0.543814	0.304447	1.51148	0.0001
			4933417D19Rik-201	4933417D19Rik	---	antisense	ENSMUSG00000097637	4933417D19Rik	havana	1	OTTMUSG00000061959	1	OTTMUST00000151265	1	---	---	antisense	ENSMUST00000181432	havana	1	1	0.0001	0.281601	0.0001	0.406996	0.803127	0.257202	0.0001	1.13517	0.151959	0.651541	0.0001	0.551849	0.0001	1.03488	0.935714	0.162751
			4933421O10Rik-201	4933421O10Rik	---	processed_transcript	ENSMUSG00000085037	4933421O10Rik	havana	1	OTTMUSG00000005009	1	OTTMUST00000011099	1	---	---	processed_transcript	ENSMUST00000155691	havana	1	1	19.3513	19.0014	13.3728	18.8801	25.1616	25.646	30.3822	14.4722	23.766	21.5277	26.6602	13.6559	24.8556	19.5392	13.0987	30.5935
			4933423P22Rik-201	4933423P22Rik	---	antisense	ENSMUSG00000085471	4933423P22Rik	havana	1	OTTMUSG00000014274	1	OTTMUST00000033612	1	---	---	antisense	ENSMUST00000126219	havana	1	1	0.0717712	0.281601	0.159299	0.0001	0.66929	0.578578	0.150507	0.0710416	0.0760295	0.0001	1.73409	0.138037	0.543814	0.304447	1.2236	0.0001
			4933423P22Rik-202	4933423P22Rik	---	antisense	ENSMUSG00000085471	4933423P22Rik	havana	1	OTTMUSG00000014274	1	OTTMUST00000033611	1	---	---	antisense	ENSMUST00000126953	havana	1	1	0.286785	0.492727	0.636894	0.651133	2.27534	0.192926	0.526523	0.567633	0.759395	2.24708	1.22834	0.0001	0.0777735	0.608794	0.216011	4.73802
			4933424M12Rik-201	4933424M12Rik	---	lincRNA	ENSMUSG00000087289	4933424M12Rik	havana	2	OTTMUSG00000009012	2	OTTMUST00000020448	1	---	---	lincRNA	ENSMUST00000132609	havana	1	1	1.71306	2.01684	1.30237	2.81688	0.683522	2.56773	0.0001	1.27424	0.550439	1.77047	0.796027	1.61767	2.1154	3.74971	1.33462	2.45281
			4933424M12Rik-202	4933424M12Rik	---	lincRNA	ENSMUSG00000087289	4933424M12Rik	havana	2	OTTMUSG00000009012	2	OTTMUST00000139812	1	---	---	lincRNA	ENSMUST00000203451	havana	5	1	2.51574	3.47263	1.16541	2.71711	2.86338	3.98856	1.12815	4.11753	4.53704	0.911618	3.25015	6.17598	2.0015	4.58961	2.04818	2.01457
			4933427D14Rik-201	4933427D14Rik	---	protein_coding	ENSMUSG00000020807	4933427D14Rik	havana	15	OTTMUSG00000006100	3	OTTMUST00000013786	2	ENSMUSP00000104145	1	protein_coding	ENSMUST00000108505	havana	1	1	0.26743	1.42885	0.578698	0.433419	0.581186	0.000342246	1.02026	1.8181	1.20106	0.453745	0.289543	0.289226	0.000483415	1.48988	3.49157	0.77535
			4933427D14Rik-202	4933427D14Rik	---	protein_coding	ENSMUSG00000020807	4933427D14Rik	havana	15	OTTMUSG00000006100	3	OTTMUST00000013785	2	ENSMUSP00000122273	1	nonsense_mediated_decay	ENSMUST00000131546	havana	1	7	1.58119	0.185321	0.467021	0.00684169	0.628187	0.109992	0.00319435	0.205904	0.159619	0.00118173	0.00093498	0.000682597	0.465777	0.116714	0.071167	0.235606
			4933427D14Rik-203	4933427D14Rik	---	protein_coding	ENSMUSG00000020807	4933427D14Rik	havana	15	OTTMUSG00000006100	3	OTTMUST00000060914	1	ENSMUSP00000115276	1	nonsense_mediated_decay	ENSMUST00000142530	havana	1	7	0.814657	0.0097089	0.994836	0.0117171	1.62914	0.0116587	0.0247822	0.00543825	0.00412903	0.000201087	1.1755	0.0729324	0.000937676	1.93593	1.59652	0.00356901
			4933427D14Rik-204	4933427D14Rik	---	protein_coding	ENSMUSG00000020807	4933427D14Rik	havana	15	OTTMUSG00000006100	3	OTTMUST00000060916	1	---	---	processed_transcript	ENSMUST00000144553	havana	2	1	0.00284569	0.0265192	0.0786235	1.3669	0.122443	0.000100017	0.104315	1.49369	0.0672163	0.354226	0.194239	0.000100019	1.27069	0.0174658	0.000105855	0.346598
			4933427D14Rik-206	4933427D14Rik	---	protein_coding	ENSMUSG00000020807	4933427D14Rik	havana	15	OTTMUSG00000006100	3	OTTMUST00000060915	1	---	---	processed_transcript	ENSMUST00000154093	havana	2	1	0.600874	1.00789	0.949861	2.27718	0.976833	1.66687	0.0001	0.979834	0.661848	0.64213	0.402198	0.226252	1.42456	0.649276	0.159438	0.00489484
			4933427D14Rik-208	4933427D14Rik	CCDS24979	protein_coding	ENSMUSG00000020807	4933427D14Rik	havana	15	OTTMUSG00000006100	3	OTTMUST00000181323	1	ENSMUSP00000158687	1	protein_coding	ENSMUST00000238653	havana	---	1	3.34743	2.05322	5.39181	1.46287	4.42279	5.24883	0.427213	2.94942	2.03998	1.53388	0.962166	3.53871	2.46244	4.53176	3.1781	11.449
			4933428P19Rik-201	4933428P19Rik	---	antisense	ENSMUSG00000105203	4933428P19Rik	havana	1	OTTMUSG00000033690	2	OTTMUST00000084867	2	---	---	antisense	ENSMUST00000199616	havana	NA	1	0.0001	0.555371	0.10839	0.424378	0.542298	0.457678	0.294947	1.00021	0.399615	1.13042	0.279529	0.176864	0.413843	0.392391	0.272728	0.0866129
			4933429H19Rik-201	4933429H19Rik	---	antisense	ENSMUSG00000097786	4933429H19Rik	ensembl_havana	3	OTTMUSG00000046328	2	---	---	---	---	antisense	ENSMUST00000180833	ensembl	NA	1	0.143442	0.0001	0.0001	0.162858	0.203147	0.0001	0.228066	0.470893	0.0001	0.0734405	0.0206092	0.138037	0.0786005	0.121839	0.144041	0.0001
			4933431C10Rik-201	4933431C10Rik	---	TEC	ENSMUSG00000108923	4933431C10Rik	havana	1	OTTMUSG00000060038	1	OTTMUST00000146996	1	---	---	TEC	ENSMUST00000208973	havana	NA	1	0.0717712	0.0001	0.0001	0.406996	0.736209	0.0643754	1.50417	0.0001	0.0001	0.65245	0.0001	0.275974	0.932182	0.182708	0.144041	1.7599
			4933431E20Rik-201	4933431E20Rik	---	antisense	ENSMUSG00000086968	4933431E20Rik	havana	8	OTTMUSG00000033696	3	OTTMUST00000084875	1	---	---	antisense	ENSMUST00000131345	havana	1	7	0.0001	0.23629	0.0001	0.487659	0.134106	0.0001	0.0001	0.629718	0.0761782	0.000100066	0.301762	0.000100026	0.000100072	0.0001	0.239955	0.136108
			4933431E20Rik-207	4933431E20Rik	---	antisense	ENSMUSG00000086968	4933431E20Rik	havana	8	OTTMUSG00000033696	3	OTTMUST00000084878	1	---	---	antisense	ENSMUST00000144591	havana	1	7	0.0001	0.0222761	0.0001	0.00193809	0.0001	0.0001	0.0001	0.00371637	0.0001	0.797417	0.407761	0.396844	1.1652	0.0001	0.0234967	0.0001
			4933431E20Rik-210	4933431E20Rik	---	antisense	ENSMUSG00000086968	4933431E20Rik	havana	8	OTTMUSG00000033696	3	OTTMUST00000084876	1	---	---	antisense	ENSMUST00000152663	havana	1	7	0.0001	0.5871	0.947081	0.000100024	0.0001	0.0001	0.0001	0.43255	0.0001	0.0001	0.774528	0.000100464	0.0001	0.341703	0.456744	0.0001
			4933431G14Rik-201	4933431G14Rik	---	antisense	ENSMUSG00000108709	4933431G14Rik	havana	1	OTTMUSG00000058050	1	OTTMUST00000142517	1	---	---	antisense	ENSMUST00000205571	havana	1	1	1.57687	0.291032	0.326221	1.66716	0.868485	0.257202	0.0001	0.293364	2.42984	0.362517	0.894083	0.758754	0.621488	1.94535	3.23409	1.01537
			4933431G14Rik-202	4933431G14Rik	---	antisense	ENSMUSG00000108709	4933431G14Rik	havana	1	OTTMUSG00000058050	1	OTTMUST00000142516	1	---	---	antisense	ENSMUST00000206696	havana	1	1	0.0001	0.483295	0.0719756	0.367514	0.0016614	0.0001	0.0001	0.841902	0.000100014	0.0001	0.334359	0.000100016	0.0001	0.00266969	0.00477281	0.0001
			4933431K14Rik-201	4933431K14Rik	---	TEC	ENSMUSG00000103715	4933431K14Rik	havana	1	OTTMUSG00000045071	1	OTTMUST00000118428	1	---	---	TEC	ENSMUST00000195799	havana	NA	1	0.584502	0.691948	0.0001	0.0881519	0.28074	0.456939	1.1687	0.457179	0.853581	0.0001	0.410417	1.65103	0.334719	0.566192	0.817626	0.0001
			4933432I03Rik-201	4933432I03Rik	---	lincRNA	ENSMUSG00000114980	4933432I03Rik	havana	1	OTTMUSG00000069879	1	OTTMUST00000169124	1	---	---	lincRNA	ENSMUST00000226662	havana	---	1	0.0001	0.211226	0.0001	0.0814792	0.067019	0.0001	0.0001	0.0001	0.227889	0.0001	0.0001	0.0690686	0.0001	0.0609694	0.287981	0.0001
			4933433G15Rik-201	4933433G15Rik	---	lincRNA	ENSMUSG00000097021	4933433G15Rik	havana	7	OTTMUSG00000062801	1	OTTMUST00000152944	1	---	---	lincRNA	ENSMUST00000180533	havana	1	7	0.000104045	0.000100002	0.000100749	1.05036	0.000101259	0.000105442	0.000100707	0.000101668	0.000106071	0.000103409	0.000104418	0.000101298	0.000102923	0.000101432	0.000101354	1.22785
			4933433G15Rik-202	4933433G15Rik	---	lincRNA	ENSMUSG00000097021	4933433G15Rik	havana	7	OTTMUSG00000062801	1	OTTMUST00000152943	1	---	---	lincRNA	ENSMUST00000180574	havana	1	1	0.86015	0.563102	0.159298	0.0891436	0.267775	1.15705	0.150506	0.354807	1.2909	0.72493	0.93934	0.275973	0.621485	0.304446	0.28798	0.532147
			4933433G19Rik-202	4933433G19Rik	---	antisense	ENSMUSG00000114362	4933433G19Rik	havana	1	OTTMUSG00000067885	1	OTTMUST00000164165	1	---	---	antisense	ENSMUST00000224762	havana	---	1	1.29018	0.0001	0.159299	0.406996	0.267776	0.0001	0.0001	1.34799	0.683466	0.145067	0.867095	0.0001	0.23312	0.121839	0.647833	0.203154
			4933434E20Rik-201	4933434E20Rik	CCDS50967	protein_coding	ENSMUSG00000027942	4933434E20Rik	ensembl_havana	17	OTTMUSG00000034166	2	OTTMUST00000086613	1	ENSMUSP00000029552	6	protein_coding	ENSMUST00000029552	ensembl_havana	1	12	4.78094	5.11725	6.30282	6.62204	5.00089	4.5076	5.88422	7.52186	5.74187	5.37795	8.29823	4.23579	5.63004	9.51772	2.97746	8.47726
			4933434E20Rik-202	4933434E20Rik	---	protein_coding	ENSMUSG00000027942	4933434E20Rik	ensembl_havana	17	OTTMUSG00000034166	2	OTTMUST00000086612	1	ENSMUSP00000066840	6	protein_coding	ENSMUST00000068798	havana	5	12	16.5796	11.8988	17.7982	11.1089	14.6689	19.2627	6.14014	4.0154	13.3113	13.5374	10.0282	7.86499	9.17793	12.1743	13.3091	19.9688
			4933434E20Rik-203	4933434E20Rik	CCDS17520	protein_coding	ENSMUSG00000027942	4933434E20Rik	ensembl_havana	17	OTTMUSG00000034166	2	OTTMUST00000086615	1	ENSMUSP00000124554	1	protein_coding	ENSMUST00000159064	havana	1	7	4.50452	0.446768	4.21542	0.305081	2.60866	9.27212	0.444525	0.324769	2.19182	4.43317	0.505402	2.56997	0.756316	0.206648	0.58569	0.734525
			4933434E20Rik-204	4933434E20Rik	---	protein_coding	ENSMUSG00000027942	4933434E20Rik	ensembl_havana	17	OTTMUSG00000034166	2	OTTMUST00000086617	2	---	---	processed_transcript	ENSMUST00000159202	havana	5	7	0.194327	0.000676592	0.00191369	0.000102592	0.00346104	0.0001	0.00111767	1.25449	0.000100131	0.629846	0.0507283	0.00902239	0.0967355	0.69644	0.586142	0.125645
			4933434E20Rik-205	4933434E20Rik	CCDS17520	protein_coding	ENSMUSG00000027942	4933434E20Rik	ensembl_havana	17	OTTMUSG00000034166	2	OTTMUST00000086610	1	ENSMUSP00000124028	1	protein_coding	ENSMUST00000160640	ensembl_havana	1	7	4.88284	7.49526	6.32926	12.831	2.57979	10.9028	6.82694	5.07643	14.3257	10.2487	2.85124	8.90675	1.39893	9.15151	8.17668	2.39353
			4933434E20Rik-206	4933434E20Rik	---	protein_coding	ENSMUSG00000027942	4933434E20Rik	ensembl_havana	17	OTTMUSG00000034166	2	OTTMUST00000086618	1	---	---	retained_intron	ENSMUST00000161874	havana	5	2	2.75464	1.23147	2.08337	2.82989	1.65912	1.32792	5.01423	0.000853211	0.875386	1.99922	0.502225	1.59608	1.41573	0.0012267	3.87526	2.77643
			4933434E20Rik-207	4933434E20Rik	---	protein_coding	ENSMUSG00000027942	4933434E20Rik	ensembl_havana	17	OTTMUSG00000034166	2	OTTMUST00000086611	1	ENSMUSP00000123740	1	nonsense_mediated_decay	ENSMUST00000161918	havana	1	2	32.4362	23.7703	29.9553	31.5845	38.9335	35.344	45.1406	33.3757	26.6943	35.7962	28.9699	33.8516	40.818	24.6452	31.3054	41.6963
			4933434E20Rik-208	4933434E20Rik	---	protein_coding	ENSMUSG00000027942	4933434E20Rik	ensembl_havana	17	OTTMUSG00000034166	2	OTTMUST00000086614	1	ENSMUSP00000124822	1	protein_coding	ENSMUST00000162114	havana	1	7	7.43998	11.8825	8.36161	7.13675	14.5268	9.52481	12.6463	15.3044	9.69327	12.5737	12.5881	12.7056	12.9812	5.88905	10.9246	8.57029
			4933434E20Rik-209	4933434E20Rik	---	protein_coding	ENSMUSG00000027942	4933434E20Rik	ensembl_havana	17	OTTMUSG00000034166	2	OTTMUST00000086619	1	---	---	retained_intron	ENSMUST00000162390	havana	1	1	3.98409	3.26681	3.98182	6.24622	4.491	3.01373	4.79052	4.79406	6.58621	1.26957	3.69928	3.78731	2.78238	1.79398	2.05973	1.45183
			4933434E20Rik-210	4933434E20Rik	---	protein_coding	ENSMUSG00000027942	4933434E20Rik	ensembl_havana	17	OTTMUSG00000034166	2	OTTMUST00000086616	1	---	---	retained_intron	ENSMUST00000162595	havana	2	1	0.625334	1.89113	1.3869	0.962916	1.82271	1.03793	0.875522	1.15137	0.945049	0.512073	0.178641	1.98364	1.04616	0.71495	0.782885	1.7736
			4933434E20Rik-211	4933434E20Rik	---	protein_coding	ENSMUSG00000118504	4933434E20Rik	havana	1	OTTMUSG00000074919	1	OTTMUST00000181954	1	ENSMUSP00000159150	1	nonsense_mediated_decay	ENSMUST00000239076	havana	---	1	0.305307	3.56	0.000902174	0.834346	0.0384876	0.640825	0.0136863	0.0941739	0.00412263	0.00896607	2.52186	1.22719	3.97415	0.450086	0.311043	0.000605771
			4933434E20Rik-212	4933434E20Rik	---	protein_coding	ENSMUSG00000118504	4933434E20Rik	havana	1	OTTMUSG00000074919	1	OTTMUST00000181955	1	ENSMUSP00000159175	1	nonsense_mediated_decay	ENSMUST00000239082	havana	---	1	5.68623	5.72368	7.49658	4.91333	4.77178	6.1846	8.40267	9.39616	7.25761	6.31272	4.74458	3.92322	4.75946	6.74102	7.50687	3.38083
			4933437G19Rik-201	4933437G19Rik	---	TEC	ENSMUSG00000104719	4933437G19Rik	havana	1	OTTMUSG00000054364	1	OTTMUST00000134872	1	---	---	TEC	ENSMUST00000197910	havana	NA	1	0.358456	0.0001	0.0796993	0.0001	0.0001	0.0001	0.0753033	0.0001	0.151959	0.0001	0.0001	0.0001	0.0001	0.182708	0.0001	0.0001
			4933439C10Rik-202	4933439C10Rik	---	processed_transcript	ENSMUSG00000072893	4933439C10Rik	ensembl_havana	12	OTTMUSG00000005795	1	OTTMUST00000012826	1	---	---	processed_transcript	ENSMUST00000130570	havana	3	1	0.177242	0.0001	0.61166	0.0001	0.134772	0.230812	0.150292	0.306386	0.280869	0.0001	0.144599	0.0111576	0.0001	0.000101641	0.116981	0.0001
			4933439C10Rik-203	4933439C10Rik	---	processed_transcript	ENSMUSG00000072893	4933439C10Rik	ensembl_havana	12	OTTMUSG00000005795	1	OTTMUST00000012824	1	---	---	processed_transcript	ENSMUST00000132226	havana	1	1	3.88897	5.39269	3.9554	8.08901	1.13139	3.85357	1.94686	5.80815	3.98385	6.42265	3.57753	3.02165	8.26471	6.24697	5.37006	8.651
			4933439C10Rik-204	4933439C10Rik	---	processed_transcript	ENSMUSG00000072893	4933439C10Rik	ensembl_havana	12	OTTMUSG00000005795	1	OTTMUST00000012823	1	---	---	processed_transcript	ENSMUST00000137442	havana	1	7	0.0974472	0.826086	1.14761	0.458371	0.591691	0.898212	0.692559	0.899737	0.0223936	0.672536	0.10972	0.0001	1.34769	0.937431	1.44189	0.0001
			4933439C10Rik-205	4933439C10Rik	---	processed_transcript	ENSMUSG00000072893	4933439C10Rik	ensembl_havana	12	OTTMUSG00000005795	1	OTTMUST00000012821	1	---	---	processed_transcript	ENSMUST00000138763	havana	1	7	0.430006	0.0001	0.0001	0.0001	0.284399	0.000100053	0.0001	0.115734	0.0001	0.184063	0.941374	0.0001	0.000100013	0.251901	0.0001	0.479475
			4933439C10Rik-206	4933439C10Rik	---	processed_transcript	ENSMUSG00000072893	4933439C10Rik	ensembl_havana	12	OTTMUSG00000005795	1	OTTMUST00000012822	1	---	---	processed_transcript	ENSMUST00000145533	ensembl_havana	1	7	0.359741	2.01543	0.343406	0.0001	0.0719478	0.612169	0.000714504	0.000100407	1.56932	0.932115	0.00010003	0.417697	0.152404	1.52069	1.63023	0.840158
			4933439K11Rik-201	4933439K11Rik	---	processed_transcript	ENSMUSG00000085184	4933439K11Rik	havana	9	OTTMUSG00000034520	3	OTTMUST00000087592	1	---	---	lincRNA	ENSMUST00000132370	havana	1	8	0.0717712	0.0898441	0.0001	0.395025	0.0001	0.0001	0.0001	0.0001	0.0760295	0.0001	0.0001	0.0894136	0.281231	0.0609694	0.222274	0.0001
			4933439K11Rik-202	4933439K11Rik	---	processed_transcript	ENSMUSG00000085184	4933439K11Rik	havana	9	OTTMUSG00000034520	3	OTTMUST00000087588	2	---	---	lincRNA	ENSMUST00000140307	havana	1	2	0.660375	0.697586	0.359947	0.860169	0.0690319	0.0001	0.0001	0.0001	0.155636	0.0001	0.0001	0.335427	0.984512	0.730533	0.229124	0.0001
			4933439K11Rik-203	4933439K11Rik	---	processed_transcript	ENSMUSG00000085184	4933439K11Rik	havana	9	OTTMUSG00000034520	3	OTTMUST00000110198	1	---	---	antisense	ENSMUST00000169111	havana	1	1	4.85851	6.18002	7.52058	4.03475	4.41474	8.0988	6.01636	6.03014	6.07078	6.59609	3.61258	3.57564	4.71542	1.70444	6.8179	8.86678
			4933440N22Rik-202	4933440N22Rik	---	TEC	ENSMUSG00000042087	4933440N22Rik	ensembl_havana	5	OTTMUSG00000056754	1	OTTMUST00000140044	1	---	---	TEC	ENSMUST00000204444	havana	NA	1	1.39441	2.67076	1.82872	1.33978	1.41275	1.3912	2.62425	2.30884	2.33164	3.24814	2.03025	1.61116	1.63542	1.96158	2.58013	1.39832
			5031415H12Rik-201	5031415H12Rik	---	antisense	ENSMUSG00000097282	5031415H12Rik	havana	1	OTTMUSG00000072600	1	OTTMUST00000175738	1	---	---	antisense	ENSMUST00000181546	havana	1	1	0.215114	0.14085	0.0796993	0.244238	0.936965	0.257202	0.0001	0.709516	0.303818	0.290033	0.0001	0.138037	0.155447	0.182708	0.0720703	0.0001
			5031425E22Rik-201	5031425E22Rik	---	lincRNA	ENSMUSG00000073147	5031425E22Rik	ensembl_havana	3	OTTMUSG00000046009	1	---	---	---	---	lincRNA	ENSMUST00000101522	ensembl	NA	2	14.2235	19.6917	15.0387	16.7155	19.9024	16.9362	13.4261	18.5799	19.5248	28.3352	17.2965	14.8248	14.2461	19.241	22.7349	26.7848
			5031425E22Rik-204	5031425E22Rik	---	lincRNA	ENSMUSG00000073147	5031425E22Rik	ensembl_havana	3	OTTMUSG00000046009	1	OTTMUST00000120172	1	---	---	lincRNA	ENSMUST00000189045	havana	NA	1	3.19282	3.74343	3.0306	0.292982	3.58629	1.89666	4.84853	2.2062	4.92471	1.60058	4.73988	3.7279	2.76456	3.40267	2.09511	3.8089
			5031425E22Rik-205	5031425E22Rik	---	lincRNA	ENSMUSG00000073147	5031425E22Rik	ensembl_havana	3	OTTMUSG00000046009	1	OTTMUST00000120171	1	---	---	lincRNA	ENSMUST00000191186	havana	3	1	0.286785	0.351976	0.318497	0.325617	0.334695	0.321477	0.0001	0.780458	1.13904	0.0725834	0.289098	0.0001	0.23312	0.487056	0.359952	0.0001
			5031425F14Rik-201	5031425F14Rik	---	lincRNA	ENSMUSG00000085129	5031425F14Rik	havana	1	OTTMUSG00000016142	1	OTTMUST00000038614	1	---	---	lincRNA	ENSMUST00000127920	havana	1	1	0.860154	0.563102	0.0001	0.162858	1.4054	0.0001	1.27856	0.922341	0.303818	1.15983	1.15609	0.413911	0.776835	0.426186	0.144041	2.30138
			5031434O11Rik-201	5031434O11Rik	---	processed_transcript	ENSMUSG00000097885	5031434O11Rik	havana	7	OTTMUSG00000051610	2	OTTMUST00000130269	2	---	---	antisense	ENSMUST00000180404	havana	1	7	2.93862	1.61873	3.66167	1.79044	1.27156	1.86409	0.300913	2.19929	5.72286	3.47673	0.867095	0.827723	1.39822	2.49575	2.47381	0.947684
			5031439G07Rik-201	5031439G07Rik	---	protein_coding	ENSMUSG00000036046	5031439G07Rik	ensembl_havana	14	OTTMUSG00000028166	2	OTTMUST00000069763	2	ENSMUSP00000037011	6	protein_coding	ENSMUST00000047144	havana	1	12	85.2445	24.9787	93.4758	38.7623	40.681	56.5478	53.0996	38.34	69.659	28.4516	59.7457	54.6888	57.1918	51.4053	99.1844	35.013
			5031439G07Rik-202	5031439G07Rik	---	protein_coding	ENSMUSG00000036046	5031439G07Rik	ensembl_havana	14	OTTMUSG00000028166	2	OTTMUST00000069764	1	---	---	retained_intron	ENSMUST00000124308	havana	1	7	10.0258	3.20114	8.32358	0.790305	14.0797	4.71212	3.3069	0.298413	4.66952	2.90737	11.2764	8.25851	9.58844	6.19916	1.49741	8.34809
			5031439G07Rik-203	5031439G07Rik	CCDS27715	protein_coding	ENSMUSG00000036046	5031439G07Rik	ensembl_havana	14	OTTMUSG00000028166	2	---	---	ENSMUSP00000128699	1	protein_coding	ENSMUST00000165743	ensembl	1	1	56.7449	25.0242	72.284	7.81043	49.0985	42.9954	69.0323	3.50109	38.9586	3.36085	54.9814	56.9892	56.1777	17.9962	62.4034	27.5729
			5033403F01Rik-201	5033403F01Rik	---	antisense	ENSMUSG00000096932	5033403F01Rik	havana	2	OTTMUSG00000068425	1	OTTMUST00000165399	1	---	---	antisense	ENSMUST00000181376	havana	1 (assigned to previous version 1)	2	0.0001	0.0001	0.0945702	0.0001	0.0001	0.128651	0.0001	0.0001	0.0001	0.0001	0.0001	0.157531	0.31753	0.0609694	0.0001	0.0001
			5033417F24Rik-201	5033417F24Rik	---	antisense	ENSMUSG00000097251	5033417F24Rik	havana	2	OTTMUSG00000048578	2	OTTMUST00000124455	2	---	---	antisense	ENSMUST00000181575	havana	1	2	0.645141	0.0704752	0.0001	0.0001	0.067019	0.0001	0.0001	0.0710416	0.0001	0.0001	0.578096	0.138037	0.0001	0.0001	0.0001	0.0001
			5033421B08Rik-201	5033421B08Rik	---	antisense	ENSMUSG00000112276	5033421B08Rik	havana	1	OTTMUSG00000065442	1	OTTMUST00000159430	1	---	---	antisense	ENSMUST00000218759	havana	1	1	0.0001	0.14085	0.0001	0.488375	0.000101252	0.0001	0.0001	0.0001	0.0001	0.0001	0.505847	0.138037	0.0001	0.0001	0.0001	0.0001
			5033421B08Rik-202	5033421B08Rik	---	antisense	ENSMUSG00000112276	5033421B08Rik	havana	1	OTTMUSG00000065442	1	OTTMUST00000159429	1	---	---	antisense	ENSMUST00000219595	havana	1	1	0.0001	0.000100067	0.0001	0.000100231	1.27156	0.0001	0.150507	0.0001	0.0001	0.0001	0.000100239	0.000100065	0.0777735	0.0001	0.0720703	0.676946
			5033424D13Rik-201	5033424D13Rik	---	TEC	ENSMUSG00000112981	5033424D13Rik	havana	1	OTTMUSG00000066185	1	OTTMUST00000160860	1	---	---	TEC	ENSMUST00000221779	havana	NA	1	0.0001	0.211226	0.0001	0.651133	0.0001	0.0001	0.0001	0.0001	0.379748	0.0725834	0.0001	0.0001	0.0001	0.365317	0.0720703	0.0001
			5330406M23Rik-201	5330406M23Rik	---	TEC	ENSMUSG00000104030	5330406M23Rik	havana	1	OTTMUSG00000043504	1	OTTMUST00000114094	1	---	---	TEC	ENSMUST00000195672	havana	NA	1	6.02048	4.36336	3.42287	7.8125	9.90411	4.24228	10.3782	5.1079	11.3136	4.49407	8.95904	4.00028	7.84512	5.41748	4.39029	7.85151
			5330411O13Rik-201	5330411O13Rik	---	lincRNA	ENSMUSG00000108603	5330411O13Rik	havana	1	OTTMUSG00000058505	1	OTTMUST00000143673	1	---	---	lincRNA	ENSMUST00000205759	havana	1	1	0.215114	0.0001	0.0001	0.0814792	0.067019	0.0001	1.20335	0.0001	0.303818	0.0001	0.361348	0.0001	0.0001	0.182708	0.0001	0.541577
			5330417H12Rik-201	5330417H12Rik	---	TEC	ENSMUSG00000049740	5330417H12Rik	ensembl_havana	2	OTTMUSG00000059747	2	OTTMUST00000146451	2	---	---	TEC	ENSMUST00000060348	ensembl_havana	NA	2	0.0001	0.0704752	0.0001	0.0001	0.133938	0.0001	0.0001	0.0001	0.0001	0.507484	0.0723495	0.0001	0.0001	0.426186	0.0001	0.0001
			5330426L24Rik-201	5330426L24Rik	---	lincRNA	ENSMUSG00000105501	5330426L24Rik	havana	1	OTTMUSG00000053897	1	OTTMUST00000134080	1	---	---	lincRNA	ENSMUST00000200008	havana	NA	1	0.573469	0.844603	0.955291	0.813892	1.87383	1.54271	0.0001	3.05059	1.06311	0.724934	0.361348	1.37947	2.09728	2.00879	0.144041	0.0001
			5330438D12Rik-202	5330438D12Rik	---	processed_transcript	ENSMUSG00000052291	5330438D12Rik	ensembl_havana	8	OTTMUSG00000064237	1	OTTMUST00000156852	1	---	---	bidirectional_promoter_lncRNA	ENSMUST00000218139	havana	NA	1	26.3726	26.9569	25.9208	21.7347	19.208	23.5194	26.991	27.0057	24.2857	28.9594	28.4556	15.4461	19.5153	18.8084	26.5938	21.8073
			5330438D12Rik-204	5330438D12Rik	---	processed_transcript	ENSMUSG00000052291	5330438D12Rik	ensembl_havana	8	OTTMUSG00000064237	1	OTTMUST00000156853	1	---	---	lincRNA	ENSMUST00000219273	havana	2	1	1.77944	0.503369	0.000164397	0.800631	0.0001	0.268335	0.000541526	0.22487	0.0001	0.395538	0.35702	0.0001	0.44229	0.0001	0.177912	1.27338
			5330438I03Rik-201	5330438I03Rik	---	antisense	ENSMUSG00000091393	5330438I03Rik	ensembl_havana	1	OTTMUSG00000050593	1	OTTMUST00000128291	1	---	---	antisense	ENSMUST00000168347	ensembl_havana	NA	1	0.334359	0.162945	0.751458	0.482561	0.386834	0.341277	0.45891	0.086945	0.353241	0.57087	0.688133	0.0803465	0.271223	0.455516	0.342726	0.0712816
			5330439K02Rik-201	5330439K02Rik	---	bidirectional_promoter_lncRNA	ENSMUSG00000097827	5330439K02Rik	havana	1	OTTMUSG00000071130	1	OTTMUST00000172085	1	---	---	bidirectional_promoter_lncRNA	ENSMUST00000180953	havana	1	1	0.0001	0.0704752	0.0796993	0.406996	0.200857	0.0001	0.0001	0.42575	0.0001	0.145067	0.0001	0.0690686	0.0001	0.121839	0.0720703	0.0001
			5430400D12Rik-201	5430400D12Rik	---	bidirectional_promoter_lncRNA	ENSMUSG00000097699	5430400D12Rik	havana	2	OTTMUSG00000058599	1	OTTMUST00000143892	1	---	---	bidirectional_promoter_lncRNA	ENSMUST00000181717	havana	1	2	4.37204	2.46323	1.59209	1.05803	3.21221	1.28561	2.78262	2.554	0.455677	2.6095	1.95084	0.758754	1.08753	2.00879	1.07965	0.473892
			5430402O13Rik-202	5430402O13Rik	---	antisense	ENSMUSG00000085776	5430402O13Rik	havana	8	OTTMUSG00000034263	1	OTTMUST00000087065	1	---	---	antisense	ENSMUST00000147260	havana	1	7	0.498198	0.492726	0.00176132	0.813892	0.602371	0.450027	0.00951742	0.779835	1.06299	0.942384	0.67927	0.827713	0.466141	0.182708	0.575862	0.812305
			5430403G16Rik-201	5430403G16Rik	---	protein_coding	ENSMUSG00000072763	5430403G16Rik	havana	2	OTTMUSG00000022573	1	OTTMUST00000054075	1	ENSMUSP00000090395	3	protein_coding	ENSMUST00000092720	havana	5	3	7.31056	2.11136	1.91048	6.99871	6.02281	7.45604	3.83547	3.76001	4.40401	9.71287	6.86381	4.89687	1.78659	8.52182	7.55698	0.0001
			5430405H02Rik-201	5430405H02Rik	---	processed_transcript	ENSMUSG00000085741	5430405H02Rik	havana	8	OTTMUSG00000040112	2	OTTMUST00000104225	2	---	---	antisense	ENSMUST00000153616	havana	1	8	0.000104421	0.570069	0.0067934	0.00149749	0.000718978	0.00654567	0.00010683	0.0385003	0.0528048	0.00168733	0.000114627	0.361861	0.00569461	0.00105831	0.154963	0.00010002
			5430405H02Rik-202	5430405H02Rik	---	processed_transcript	ENSMUSG00000085741	5430405H02Rik	havana	8	OTTMUSG00000040112	2	OTTMUST00000104226	1	---	---	antisense	ENSMUST00000176134	havana	1	1	0.720918	3.66864	2.41193	5.0506	2.83534	3.00189	0.213627	3.05022	1.12103	3.12283	2.49873	0.907746	4.26202	1.45629	1.9891	0.000102572
			5430405H02Rik-203	5430405H02Rik	---	processed_transcript	ENSMUSG00000085741	5430405H02Rik	havana	8	OTTMUSG00000040112	2	OTTMUST00000120822	1	---	---	antisense	ENSMUST00000185402	havana	1	1	1.67085	0.896167	1.77664	0.595663	1.77012	0.754222	1.27292	0.788521	2.7355	1.22599	1.06449	1.45489	1.90423	2.60691	1.12189	3.31664
			5430405H02Rik-204	5430405H02Rik	---	processed_transcript	ENSMUSG00000085741	5430405H02Rik	havana	8	OTTMUSG00000040112	2	OTTMUST00000120823	1	---	---	retained_intron	ENSMUST00000187327	havana	NA	1	1.18026	0.870751	0.587581	0.636076	1.37204	1.60823	0.000101392	0.726602	1.60231	1.43109	1.39974	1.40356	1.14911	0.400088	2.19649	0.581674
			5430414B19Rik-201	5430414B19Rik	---	sense_intronic	ENSMUSG00000114419	5430414B19Rik	havana	1	OTTMUSG00000069059	1	OTTMUST00000167101	1	---	---	sense_intronic	ENSMUST00000224044	havana	---	1	0.931825	0.844603	0.636894	0.732513	0.401614	0.642854	0.376116	1.34799	0.835325	0.290033	0.144599	0.344943	1.86426	0.974011	1.36754	1.01537
			5430416N02Rik-201	5430416N02Rik	---	lincRNA	ENSMUSG00000097772	5430416N02Rik	havana	7	OTTMUSG00000053578	1	OTTMUST00000133558	1	---	---	lincRNA	ENSMUST00000180779	havana	1	1	0.931825	0.985353	0.0933521	0.0001	0.0001	0.707129	0.0001	0.51892	1.21497	0.0001	1.08384	0.84105	3.02937	1.18709	0.0001	0.0001
			5430416N02Rik-202	5430416N02Rik	---	lincRNA	ENSMUSG00000097772	5430416N02Rik	havana	7	OTTMUSG00000053578	1	OTTMUST00000133557	1	---	---	lincRNA	ENSMUST00000181873	havana	1	7	0.0001	0.0001	0.862039	0.323124	0.796821	0.0001	0.000100004	0.261598	0.0001	0.0001	0.0001	0.0541156	0.0001	0.639189	0.000100004	0.0001
			5430416N02Rik-203	5430416N02Rik	---	lincRNA	ENSMUSG00000097772	5430416N02Rik	havana	7	OTTMUSG00000053578	1	OTTMUST00000133559	1	---	---	lincRNA	ENSMUST00000196399	havana	2	1	0.143442	0.422351	0.0001	0.321171	0.0733251	0.321477	0.0001	0.0001	0.0001	0.0725834	0.0723495	0.0001	0.0001	0.0609694	0.0720703	0.0001
			5430420F09Rik-201	5430420F09Rik	---	TEC	ENSMUSG00000102808	5430420F09Rik	havana	1	OTTMUSG00000051655	1	OTTMUST00000130321	1	---	---	TEC	ENSMUST00000194956	havana	NA	1	1.29018	1.82986	0.0796993	0.162858	1.20464	0.642854	0.676929	1.7027	1.13904	0.0725834	0.650346	0.689786	0.543814	0.182708	0.503892	3.04591
			5430425E15Rik-201	5430425E15Rik	---	TEC	ENSMUSG00000114751	5430425E15Rik	havana	1	OTTMUSG00000069052	1	OTTMUST00000167090	1	---	---	TEC	ENSMUST00000224401	havana	---	1	0.0001	0.633477	0.159299	0.569754	0.267776	0.0001	1.05295	0.0001	0.0001	0.435	0.433597	0.0001	0.0001	0.182708	0.0001	0.135469
			5430427O19Rik-201	5430427O19Rik	CCDS53127	protein_coding	ENSMUSG00000025058	5430427O19Rik	ensembl_havana	4	OTTMUSG00000017917	1	OTTMUST00000043310	1	ENSMUSP00000109609	1	protein_coding	ENSMUST00000113976	ensembl_havana	1	1	61.1356	54.6113	62.4059	52.9779	62.4355	70.6387	37.8273	51.8584	57.9343	56.1747	48.8408	59.1062	57.3231	42.3652	59.8074	58.0058
			5430431A17Rik-202	5430431A17Rik	---	lincRNA	ENSMUSG00000108322	5430431A17Rik	havana	2	OTTMUSG00000058747	2	OTTMUST00000180602	1	---	---	lincRNA	ENSMUST00000235440	havana	---	1	0.179149	0.281595	0.159299	0.29365	0.452869	0.128651	0.300913	0.354808	0.227889	1.08735	0.216849	0.207006	0.388467	0.0001	0.287981	0.203154
			5430434F05Rik-201	5430434F05Rik	---	TEC	ENSMUSG00000108780	5430434F05Rik	havana	1	OTTMUSG00000058005	1	OTTMUST00000142359	1	---	---	TEC	ENSMUST00000206080	havana	NA	1	1.57687	1.05573	0.0796993	1.62768	2.4761	0.83568	2.03059	1.77364	2.35391	1.59473	0.0725007	1.72431	0.0001	1.33923	1.58345	0.0677846
			5530402G07Rik-201	5530402G07Rik	---	TEC	ENSMUSG00000114723	5530402G07Rik	havana	1	OTTMUSG00000068520	1	OTTMUST00000165648	1	---	---	TEC	ENSMUST00000223891	havana	---	1	0.0001	0.14085	0.0001	0.0001	0.401614	0.0001	0.0001	0.0710416	0.0760295	0.507484	0.0723495	0.0001	0.621488	0.0001	0.0001	0.473892
			5530601H04Rik-202	5530601H04Rik	---	processed_transcript	ENSMUSG00000087174	5530601H04Rik	havana	7	OTTMUSG00000018116	1	OTTMUST00000043717	1	---	---	processed_transcript	ENSMUST00000127409	havana	5	7	0.360884	0.144433	0.0001	0.00672911	0.553224	0.0718559	0.000103186	0.0943305	0.0570793	0.816596	0.0001	0.124856	1.30418	0.126768	0.603077	0.228126
			5530601H04Rik-203	5530601H04Rik	---	processed_transcript	ENSMUSG00000087174	5530601H04Rik	havana	7	OTTMUSG00000018116	1	OTTMUST00000043716	1	---	---	processed_transcript	ENSMUST00000127533	havana	1	7	0.384871	0.464725	0.187413	2.26788	0.797048	0.455398	0.0001	0.35924	0.200877	2.24858	1.84596	0.000100006	1.83296	0.692162	0.0001	3.04166
			5530601H04Rik-204	5530601H04Rik	---	processed_transcript	ENSMUSG00000087174	5530601H04Rik	havana	7	OTTMUSG00000018116	1	OTTMUST00000043723	1	---	---	processed_transcript	ENSMUST00000135114	havana	5	7	0.466824	0.000143505	0.145824	0.440468	0.486401	0.000132333	0.000100001	0.20403	0.48792	0.316584	0.0001	0.208039	0.000119972	0.000101354	0.290587	0.653245
			5530601H04Rik-205	5530601H04Rik	---	processed_transcript	ENSMUSG00000087174	5530601H04Rik	havana	7	OTTMUSG00000018116	1	OTTMUST00000043719	1	---	---	processed_transcript	ENSMUST00000136211	havana	1	1	0.0001	0.0704752	0.0001	0.406996	0.0001	0.257202	0.0001	0.42575	0.0001	0.0001	0.0001	0.0690686	0.0001	0.0001	0.0001	0.270838
			5530601H04Rik-207	5530601H04Rik	---	processed_transcript	ENSMUSG00000087174	5530601H04Rik	havana	7	OTTMUSG00000018116	1	OTTMUST00000043712	1	---	---	processed_transcript	ENSMUST00000138460	havana	1	7	1.31688	1.50629	0.000198203	0.000107688	2.21148	0.909951	0.000471123	0.946728	1.22132	0.447952	2.72154	1.0119	0.000100201	2.77312	0.940344	0.000100018
			5530601H04Rik-208	5530601H04Rik	---	processed_transcript	ENSMUSG00000087174	5530601H04Rik	havana	7	OTTMUSG00000018116	1	OTTMUST00000043713	1	---	---	processed_transcript	ENSMUST00000140954	havana	1	7	0.154194	4.08	3.881	1.75489	1.00512	3.63945	1.54113	0.000100003	1.68094	3.07161	1.42968	1.34196	2.98325	2.02445	1.28494	0.12333
			5530601H04Rik-209	5530601H04Rik	---	processed_transcript	ENSMUSG00000087174	5530601H04Rik	havana	7	OTTMUSG00000018116	1	OTTMUST00000043724	1	---	---	retained_intron	ENSMUST00000141136	havana	2	7	0.586141	0.349012	0.104105	0.444137	0.486271	0.30106	0.130792	0.0970565	0.584949	0.380735	0.0001	0.285357	0.721081	0.323488	0.284738	0.109197
			5530601H04Rik-210	5530601H04Rik	---	processed_transcript	ENSMUSG00000087174	5530601H04Rik	havana	7	OTTMUSG00000018116	1	OTTMUST00000043727	1	---	---	processed_transcript	ENSMUST00000144366	havana	1	7	0.0636975	0.090722	0.000100001	0.0001	0.83489	0.000100243	0.0445188	0.251545	0.000100027	0.362682	0.00010029	0.225295	0.00163512	0.402132	0.171693	0.288354
			5530601H04Rik-213	5530601H04Rik	---	processed_transcript	ENSMUSG00000087174	5530601H04Rik	havana	7	OTTMUSG00000018116	1	OTTMUST00000043722	1	---	---	processed_transcript	ENSMUST00000146227	havana	3	7	0.0208446	0.00245534	0.0001	0.000100001	0.434844	0.135758	0.453087	0.0001	0.861961	0.00010017	0.000101594	0.000100002	0.000895972	0.000113099	0.000100004	0.000134818
			5530601H04Rik-215	5530601H04Rik	---	processed_transcript	ENSMUSG00000087174	5530601H04Rik	havana	7	OTTMUSG00000018116	1	OTTMUST00000043714	1	---	---	processed_transcript	ENSMUST00000154334	havana	5	7	0.00943134	0.0206137	3.49257	0.0208942	0.022417	0.00230435	0.00315501	0.0161421	0.0066591	0.102558	0.0184392	0.0153394	1.03691	2.72774	1.20336	0.0245763
			5530601H04Rik-216	5530601H04Rik	---	processed_transcript	ENSMUSG00000087174	5530601H04Rik	havana	7	OTTMUSG00000018116	1	OTTMUST00000043715	1	---	---	processed_transcript	ENSMUST00000156974	havana	5	7	2.01257	2.56176	1.02511	4.48475	4.8132	1.87666	2.26453	3.45987	5.14968	5.15564	3.9553	3.28677	1.44069	3.20346	2.27515	5.27886
			5730405O15Rik-201	5730405O15Rik	---	processed_transcript	ENSMUSG00000087424	5730405O15Rik	havana	1	OTTMUSG00000017537	1	OTTMUST00000042606	1	---	---	processed_transcript	ENSMUST00000127521	havana	2	1	2.06772	3.29368	3.78923	3.13959	3.39349	2.69967	1.88018	2.94716	5.31517	2.2743	3.26184	2.6563	3.88377	1.94792	4.87566	8.96606
			5730405O15Rik-202	5730405O15Rik	---	processed_transcript	ENSMUSG00000087424	5730405O15Rik	havana	1	OTTMUSG00000017537	1	OTTMUST00000042607	1	---	---	processed_transcript	ENSMUST00000130099	havana	1	1	0.0826132	0.084533	0.111334	0.115777	0.354177	0.0001	0.0001	0.24541	0.0001	0.335304	0.13409	0.378518	0.0001	0.0609694	0.234427	0.103872
			5730409E04Rik-201	5730409E04Rik	CCDS18656	protein_coding	ENSMUSG00000073755	5730409E04Rik	ensembl_havana	4	OTTMUSG00000009277	1	OTTMUST00000021030	1	ENSMUSP00000095496	3	protein_coding	ENSMUST00000097886	ensembl_havana	1	3	0.478344	0.429099	0.87566	0.191166	0.669282	0.262201	0.808574	2.05728	0.0001	0.000653993	0.428636	0.537011	0.0405102	0.128659	0.29358	0.0001
			5730409E04Rik-202	5730409E04Rik	CCDS18656	protein_coding	ENSMUSG00000073755	5730409E04Rik	ensembl_havana	4	OTTMUSG00000009277	1	---	---	ENSMUSP00000128538	1	protein_coding	ENSMUST00000164362	ensembl	3	1	0.811938	0.90823	0.00013181	2.49455	0.000107927	0.445028	1.37252	0.000232122	0.0001	0.651896	0.727557	0.911528	2.60059	2.91501	0.498294	0.0001
			5730414N17Rik-201	5730414N17Rik	---	lincRNA	ENSMUSG00000116506	5730414N17Rik	havana	1	OTTMUSG00000071065	1	OTTMUST00000171886	1	---	---	lincRNA	ENSMUST00000230130	havana	---	1	0.358456	0.422351	0.318497	0.0001	0.870046	1.22133	0.0001	0.780458	0.531607	0.579967	1.66184	0.207006	0.932182	0.243578	0.719803	0.0001
			5730420D15Rik-201	5730420D15Rik	---	bidirectional_promoter_lncRNA	ENSMUSG00000097766	5730420D15Rik	havana	1	OTTMUSG00000063958	1	OTTMUST00000156399	1	---	---	bidirectional_promoter_lncRNA	ENSMUST00000181781	havana	1	1	0.0001	0.0001	0.0001	0.0001	0.334695	0.0001	0.0001	0.0001	0.151959	0.0001	0.0001	0.0001	0.388467	0.0001	0.0001	0.0001
			5730455P16Rik-201	5730455P16Rik	CCDS25132	protein_coding	ENSMUSG00000057181	5730455P16Rik	ensembl_havana	15	OTTMUSG00000000223	3	OTTMUST00000000660	2	ENSMUSP00000099515	4	protein_coding	ENSMUST00000103225	ensembl_havana	1	10	24.6351	16.3121	21.012	20.643	23.9481	17.1444	21.311	22.5643	11.6002	11.7527	16.1611	23.7781	18.7147	28.8476	19.0645	28.8627
			5730455P16Rik-202	5730455P16Rik	---	protein_coding	ENSMUSG00000057181	5730455P16Rik	ensembl_havana	15	OTTMUSG00000000223	3	OTTMUST00000000662	2	ENSMUSP00000120606	1	protein_coding	ENSMUST00000134274	havana	5	1	0.000101006	0.933824	0.339618	0.581117	0.000956593	0.0001	0.0001	0.799966	0.261683	0.20943	0.29164	0.000100002	0.0140747	0.443757	0.596848	0.000100934
			5730455P16Rik-204	5730455P16Rik	---	protein_coding	ENSMUSG00000057181	5730455P16Rik	ensembl_havana	15	OTTMUSG00000000223	3	---	---	ENSMUSP00000135972	1	protein_coding	ENSMUST00000179332	ensembl	5	7	0.521591	0.64406	0.691933	0.200153	0.208932	0.0815294	0.798994	0.566126	0.439009	0.287915	0.092702	0.706025	0.61227	1.93483	0.562572	0.241897
			5730480H06Rik-201	5730480H06Rik	CCDS19281	protein_coding	ENSMUSG00000029089	5730480H06Rik	ensembl_havana	8	OTTMUSG00000042186	5	OTTMUST00000134938	2	ENSMUSP00000030968	2	protein_coding	ENSMUST00000030968	ensembl_havana	1	6	3.67002	3.74122	3.16081	2.56385	0.924831	2.3978	3.87738	2.92755	1.99398	3.29487	1.93464	1.18639	3.29867	1.97024	3.59382	1.08334
			5730480H06Rik-204	5730480H06Rik	---	protein_coding	ENSMUSG00000029089	5730480H06Rik	ensembl_havana	8	OTTMUSG00000042186	5	OTTMUST00000134977	1	---	---	processed_transcript	ENSMUST00000196604	havana	3	1	0.579711	0.0001	0.0001	0.0001	0.0001	0.351019	0.0001	0.0001	0.1823	0.0001	0.0001	0.0001	0.0001	0.0768374	0.141266	0.360084
			5730480H06Rik-205	5730480H06Rik	CCDS19281	protein_coding	ENSMUSG00000029089	5730480H06Rik	ensembl_havana	8	OTTMUSG00000042186	5	OTTMUST00000134937	2	ENSMUSP00000143072	1	protein_coding	ENSMUST00000196950	havana	1	4	2.27264	5.03894	2.61905	3.00734	2.46127	4.91216	0.0001	2.75496	5.31306	1.45435	2.93569	3.93334	3.01223	2.50723	3.22108	0.3554
			5730480H06Rik-206	5730480H06Rik	---	protein_coding	ENSMUSG00000029089	5730480H06Rik	ensembl_havana	8	OTTMUSG00000042186	5	OTTMUST00000134941	1	---	---	retained_intron	ENSMUST00000197072	havana	NA	1	1.57687	1.19648	1.04577	2.52285	3.27913	1.28561	1.65457	3.26342	4.10029	5.58132	4.53183	1.03463	1.17426	1.09575	1.58345	11.5742
			5730480H06Rik-207	5730480H06Rik	---	protein_coding	ENSMUSG00000029089	5730480H06Rik	ensembl_havana	8	OTTMUSG00000042186	5	OTTMUST00000134978	1	---	---	retained_intron	ENSMUST00000197915	havana	3	1	0.000102306	0.000872829	0.0239514	0.0001045	0.174992	0.00377358	0.0467084	0.0001	0.309726	0.0001	0.000100002	0.0448466	1.03518	0.692379	0.000100061	0.00218486
			5730480H06Rik-209	5730480H06Rik	---	protein_coding	ENSMUSG00000029089	5730480H06Rik	ensembl_havana	8	OTTMUSG00000042186	5	OTTMUST00000134939	3	ENSMUSP00000142613	1	nonsense_mediated_decay	ENSMUST00000200566	havana	5	4	0.0001037	1.00152	0.00733679	2.63161	2.46201	0.820097	2.6189	2.3945	0.781466	0.904781	2.21043	0.0774333	1.19841	0.475539	1.10491	2.66645
			5730507A11Rik-201	5730507A11Rik	---	TEC	ENSMUSG00000107468	5730507A11Rik	havana	1	OTTMUSG00000056935	1	OTTMUST00000140375	1	---	---	TEC	ENSMUST00000204297	havana	NA	1	6.52218	2.74473	6.52724	5.94078	3.94832	3.02104	4.5123	1.13517	3.03728	5.94374	5.27432	2.62091	4.42749	2.86096	3.52665	12.1833
			5730507C01Rik-202	5730507C01Rik	CCDS56831	protein_coding	ENSMUSG00000073197	5730507C01Rik	ensembl_havana	9	OTTMUSG00000066460	2	OTTMUST00000161518	1	ENSMUSP00000137525	1	protein_coding	ENSMUST00000177778	ensembl_havana	1	8	0.0001	0.0001	0.00812788	0.0001	0.0001	0.0001	0.0001	0.0001	0.0001	0.0001	0.0001	0.0001	0.0001	0.0001	0.829287	0.0001
			5730521K06Rik-201	5730521K06Rik	---	TEC	ENSMUSG00000116145	5730521K06Rik	havana	1	OTTMUSG00000070987	1	OTTMUST00000171637	1	---	---	TEC	ENSMUST00000230081	havana	---	1	0.0001	0.492723	0.601244	0.189896	0.353698	0.0001	1.42896	0.0001	1.06311	0.0001	0.0001	0.413911	0.0001	0.888068	0.0001	0.0001
			5830408C22Rik-201	5830408C22Rik	---	processed_transcript	ENSMUSG00000110148	5830408C22Rik	havana	1	OTTMUSG00000060513	1	OTTMUST00000148036	1	---	---	antisense	ENSMUST00000210072	havana	5	1	1.37861	1.55301	0.891088	1.90548	0.680788	2.25273	0.236395	1.42594	2.02384	2.13815	0.72928	1.72481	1.35513	1.0363	2.88331	1.21842
			5830408C22Rik-202	5830408C22Rik	---	processed_transcript	ENSMUSG00000110148	5830408C22Rik	havana	1	OTTMUSG00000060513	1	OTTMUST00000148039	1	---	---	retained_intron	ENSMUST00000210097	havana	NA	1	2.29358	2.60398	1.75128	0.162858	2.12314	1.16534	2.78262	1.98647	2.96135	5.6538	3.75708	1.1036	1.4759	0.974011	4.03044	0.0001
			5830417I10Rik-201	5830417I10Rik	---	unprocessed_pseudogene	ENSMUSG00000078684	5830417I10Rik	havana	8	OTTMUSG00000022719	1	OTTMUST00000054495	1	---	---	unprocessed_pseudogene	ENSMUST00000135913	havana	NA	1	30.2809	36.6556	26.8338	26.8955	46.5132	30.2169	24.9372	45.9068	38.0221	46.2241	24.6131	40.6089	32.2884	46.0454	33.3147	55.8698
			5830432E09Rik-201	5830432E09Rik	---	antisense	ENSMUSG00000097471	5830432E09Rik	havana	8	OTTMUSG00000060359	1	OTTMUST00000147700	1	---	---	antisense	ENSMUST00000180693	havana	1	7	2.57756	0.660434	0.0001	0.97839	1.86453	1.77957	2.06264	3.97115	6.02353	2.74016	0.844383	1.07087	1.06182	2.02551	0.0001	0.0001
			5830432E09Rik-202	5830432E09Rik	---	antisense	ENSMUSG00000097471	5830432E09Rik	havana	8	OTTMUSG00000060359	1	OTTMUST00000147701	1	---	---	antisense	ENSMUST00000181940	havana	1	1	1.58545	1.65023	1.6908	1.28777	1.60737	2.19284	0.983927	2.0914	0.875999	1.83769	0.890993	1.13396	2.0959	1.67446	1.40679	0.0001
			5830432E09Rik-203	5830432E09Rik	---	antisense	ENSMUSG00000097471	5830432E09Rik	havana	8	OTTMUSG00000060359	1	OTTMUST00000147702	1	---	---	antisense	ENSMUST00000210953	havana	1	1	0.997623	1.56027	1.65257	1.80309	0.208938	0.527172	1.91715	4.79182	3.27533	1.80099	2.1664	1.72668	1.26997	2.38727	1.61617	0.135469
			5830444B04Rik-201	5830444B04Rik	---	processed_transcript	ENSMUSG00000084803	5830444B04Rik	havana	8	OTTMUSG00000010613	2	OTTMUST00000024806	2	---	---	processed_transcript	ENSMUST00000145520	havana	5	2	4.22022	5.15172	3.36562	2.72694	3.39892	3.67428	1.1777	4.63245	4.05144	3.96126	6.35677	2.17533	3.3881	6.2646	4.04376	5.52792
			5830444B04Rik-202	5830444B04Rik	---	processed_transcript	ENSMUSG00000084803	5830444B04Rik	havana	8	OTTMUSG00000010613	2	OTTMUST00000024807	1	---	---	processed_transcript	ENSMUST00000152780	havana	1	1	1.08648	0.00576052	0.000102314	1.34115	0.000266155	0.0025113	0.0001	0.000100033	0.000100001	0.0001	0.000642325	0.42367	0.0001	0.708512	0.340303	0.0001
			5830444B04Rik-204	5830444B04Rik	---	processed_transcript	ENSMUSG00000084803	5830444B04Rik	havana	8	OTTMUSG00000010613	2	OTTMUST00000094220	1	---	---	processed_transcript	ENSMUST00000166921	havana	1	7	0.0001	0.0001	0.0001	0.0001	0.0001	0.707129	0.150507	0.0710416	0.0001	1.23232	0.0001	1.44844	1.86426	0.426186	1.57013	0.0001
			5830444F18Rik-201	5830444F18Rik	---	TEC	ENSMUSG00000102744	5830444F18Rik	havana	1	OTTMUSG00000046433	1	OTTMUST00000120918	1	---	---	TEC	ENSMUST00000194009	havana	NA	1	1.50519	0.0704752	0.398096	0.732513	0.602371	0.707129	1.42896	0.0710416	1.13904	0.724934	0.361348	0.207006	0.310794	0.730533	0.935714	0.812315
			5830448L01Rik-201	5830448L01Rik	---	bidirectional_promoter_lncRNA	ENSMUSG00000115007	5830448L01Rik	havana	1	OTTMUSG00000070000	1	OTTMUST00000169465	1	---	---	bidirectional_promoter_lncRNA	ENSMUST00000228874	havana	---	1	1.36185	0.563102	0.557295	0.97665	2.20843	1.41416	0.526523	1.13517	2.88542	0.942384	1.44509	1.72431	1.86426	0.547925	0.863744	2.03064
			5830454E08Rik-201	5830454E08Rik	---	lincRNA	ENSMUSG00000052658	5830454E08Rik	ensembl_havana	5	OTTMUSG00000062596	1	---	---	---	---	lincRNA	ENSMUST00000064646	ensembl	NA	4	0.0001	0.0533263	0.662328	0.0616488	0.404998	0.0973256	0.341367	0.482992	0.516944	0.329024	0.327963	0.156587	0.0001	0.184247	0.108965	0.0001
			5830454E08Rik-202	5830454E08Rik	---	lincRNA	ENSMUSG00000052658	5830454E08Rik	ensembl_havana	5	OTTMUSG00000062596	1	OTTMUST00000152472	1	---	---	lincRNA	ENSMUST00000213974	havana	NA	1	0.0001	0.017249	0.213464	0.0199304	0.130554	0.0314251	0.110053	0.155683	0.166622	0.106076	0.105734	0.0505186	0.0001	0.0594305	0.0351753	0.0001
			5830462I19Rik-201	5830462I19Rik	---	TEC	ENSMUSG00000091102	5830462I19Rik	ensembl_havana	1	OTTMUSG00000053288	1	OTTMUST00000133098	1	---	---	TEC	ENSMUST00000168137	ensembl_havana	NA	1	1.25471	0.578726	1.29251	0.99192	0.954988	2.74948	1.22059	1.51846	2.00508	1.62191	1.61109	1.40717	1.41343	2.38585	0.812398	0.958522
			5830462O15Rik-201	5830462O15Rik	---	TEC	ENSMUSG00000110972	5830462O15Rik	havana	1	OTTMUSG00000063210	1	OTTMUST00000153928	1	---	---	TEC	ENSMUST00000214603	havana	NA	1	0.501798	1.26685	0.716493	0.97665	0.66929	0.514303	1.12815	0.212925	1.59462	0.797417	1.66184	1.03463	0.932182	1.09575	0.216011	4.46728
			5830487J09Rik-201	5830487J09Rik	---	processed_transcript	ENSMUSG00000104830	5830487J09Rik	havana	1	OTTMUSG00000054619	1	OTTMUST00000135414	1	---	---	sense_intronic	ENSMUST00000198600	havana	5	1	0.000188652	0.0001	0.324654	0.111071	0.0001	0.0643754	0.0001	0.0001	0.0129542	0.0001	0.0001	0.339336	0.000206373	0.0001	0.0720703	0.0001
			5830487J09Rik-202	5830487J09Rik	---	processed_transcript	ENSMUSG00000104830	5830487J09Rik	havana	1	OTTMUSG00000054619	1	OTTMUST00000135415	1	---	---	TEC	ENSMUST00000200118	havana	NA	1	0.50171	0.563102	0.471539	0.702921	0.067019	0.0001	0.0001	0.0001	0.215034	0.0001	0.505847	0.83333	1.24277	0.547925	0.359952	0.0001
			5930403N24Rik-201	5930403N24Rik	---	processed_transcript	ENSMUSG00000046463	5930403N24Rik	ensembl_havana	5	OTTMUSG00000047240	2	---	---	---	---	processed_transcript	ENSMUST00000062667	ensembl	NA	3	18.4311	24.708	7.38251	12.6366	23.6939	23.1337	11.0457	22.115	22.5723	23.764	26.4263	12.2459	11.2984	16.0514	11.6857	3.58334
			5930403N24Rik-202	5930403N24Rik	---	processed_transcript	ENSMUSG00000046463	5930403N24Rik	ensembl_havana	5	OTTMUSG00000047240	2	OTTMUST00000122151	1	---	---	retained_intron	ENSMUST00000188813	havana	NA	1	4.93426	5.14787	1.37009	6.30289	8.49433	7.88216	2.75055	5.49451	8.33118	5.30202	9.48187	5.04495	5.01327	4.58348	3.71617	1.01941
			5930403N24Rik-203	5930403N24Rik	---	processed_transcript	ENSMUSG00000046463	5930403N24Rik	ensembl_havana	5	OTTMUSG00000047240	2	OTTMUST00000122152	1	---	---	lincRNA	ENSMUST00000191067	havana	1	1	0.573158	0.194671	0.162814	1.56836	0.0001	0.350886	1.31988	0.838375	0.0001	0.000100003	0.0001	0.503351	0.000100031	0.0001	0.000100003	0.0001
			5930420M18Rik-201	5930420M18Rik	---	TEC	ENSMUSG00000107201	5930420M18Rik	havana	1	OTTMUSG00000055052	1	OTTMUST00000136380	1	---	---	TEC	ENSMUST00000202893	havana	NA	1	6.09215	5.34862	6.36804	6.67319	8.49881	4.75648	3.38425	3.76001	7.66898	9.42294	10.3318	4.13821	4.66051	5.7827	7.19713	7.64846
			5930430L01Rik-201	5930430L01Rik	---	lincRNA	ENSMUSG00000106951	5930430L01Rik	havana	1	OTTMUSG00000055634	1	OTTMUST00000137696	1	---	---	lincRNA	ENSMUST00000145042	havana	1	1	2.4057	1.02531	1.98962	0.813892	1.84391	1.54271	3.38425	0.780458	1.67043	3.55881	1.3322	0.962896	0.699161	1.94737	0.689416	0.0001
			5930430L01Rik-202	5930430L01Rik	---	lincRNA	ENSMUSG00000106951	5930430L01Rik	havana	1	OTTMUSG00000055634	1	OTTMUST00000137697	1	---	---	lincRNA	ENSMUST00000152575	havana	1	1	0.676356	0.241644	0.00056011	0.0001	1.97067	0.0001	0.0001	0.0001	0.000215554	1.44275	0.257495	0.209769	0.000100003	0.000650737	0.174428	0.0001
			6030400A10Rik-201	6030400A10Rik	---	TEC	ENSMUSG00000105326	6030400A10Rik	havana	1	OTTMUSG00000053649	1	OTTMUST00000133645	1	---	---	TEC	ENSMUST00000199734	havana	NA	1	2.58026	3.09661	1.75128	3.33665	3.68064	0.642854	1.72978	2.12835	2.0502	0.797417	3.25133	2.20709	3.72843	0.791403	3.23876	2.50443
			6030442K20Rik-201	6030442K20Rik	---	processed_transcript	ENSMUSG00000097760	6030442K20Rik	havana	2	OTTMUSG00000049389	1	OTTMUST00000125900	1	---	---	antisense	ENSMUST00000180835	havana	1	1	0.898738	0.47668	0.0001	0.297529	0.169052	0.512008	0.0001	0.684822	0.0001	0.231415	0.78474	0.0745034	0.876511	0.138938	0.156914	0.0001
			6030442K20Rik-202	6030442K20Rik	---	processed_transcript	ENSMUSG00000097760	6030442K20Rik	havana	2	OTTMUSG00000049389	1	OTTMUST00000125901	1	---	---	retained_intron	ENSMUST00000188203	havana	NA	1	2.5583	1.99345	1.11449	0.697029	0.709169	0.421592	1.20335	0.822364	0.987184	1.87385	0.913371	0.615771	1.93079	1.75032	2.5106	1.55685
			6030443J06Rik-205	6030443J06Rik	---	lincRNA	ENSMUSG00000097207	6030443J06Rik	havana	7	OTTMUSG00000053419	1	OTTMUST00000133313	1	---	---	lincRNA	ENSMUST00000199660	havana	NA	1	0.0001	0.0001	0.0796976	0.0001	0.0001	0.0001	4.06099	0.0001	0.0001	0.0001	0.0001	0.0001	0.0001	0.0001	0.503882	0.0001
			6030458C11Rik-201	6030458C11Rik	CCDS27392	protein_coding	ENSMUSG00000022195	6030458C11Rik	ensembl_havana	7	OTTMUSG00000070353	1	OTTMUST00000170221	1	ENSMUSP00000055656	3	protein_coding	ENSMUST00000057256	ensembl_havana	1 (assigned to previous version 3)	4	21.6811	23.2884	16.239	23.5283	21.5455	21.7428	19.5676	28.6241	22.6555	23.2706	16.3217	25.016	15.9238	29.2503	28.646	22.8151
			6030458C11Rik-202	6030458C11Rik	---	protein_coding	ENSMUSG00000022195	6030458C11Rik	ensembl_havana	7	OTTMUSG00000070353	1	OTTMUST00000170223	1	ENSMUSP00000154605	1	protein_coding	ENSMUST00000227299	havana	---	1	0.568903	1.79318	0.9252	1.74388	0.109751	1.05842	0.255341	1.33606	4.65996	0.360316	0.675233	0.652541	2.96087	2.4128	1.1216	0.000622275
			6030458C11Rik-203	6030458C11Rik	---	protein_coding	ENSMUSG00000022195	6030458C11Rik	ensembl_havana	7	OTTMUSG00000070353	1	OTTMUST00000170224	1	---	---	processed_transcript	ENSMUST00000227821	havana	---	1	0.308734	0.150376	0.345924	0.175489	0.549819	0.133813	1.14971	0.37861	0.170878	0.0001	0.925969	0.434283	0.166738	0.130934	1.11189	0.730489
			6030458C11Rik-204	6030458C11Rik	---	protein_coding	ENSMUSG00000022195	6030458C11Rik	ensembl_havana	7	OTTMUSG00000070353	1	OTTMUST00000170222	1	ENSMUSP00000154147	1	protein_coding	ENSMUST00000228177	havana	---	1	0.0406619	0.0853711	0.0133857	0.221144	0.00288401	0.00125887	0.0720923	0.0255363	0.0257802	0.0341267	0.00626067	0.00485907	1.09181	0.289819	0.0100902	0.000156927
			6030458C11Rik-205	6030458C11Rik	---	protein_coding	ENSMUSG00000022195	6030458C11Rik	ensembl_havana	7	OTTMUSG00000070353	1	OTTMUST00000170225	1	---	---	retained_intron	ENSMUST00000228888	havana	---	1	8.14803	2.8332	6.6752	4.93028	4.09171	4.4455	3.0208	4.04298	5.89736	3.66162	5.55241	3.68734	4.63516	6.93389	6.67944	14.0191
			6030460B20Rik-201	6030460B20Rik	---	TEC	ENSMUSG00000103822	6030460B20Rik	havana	1	OTTMUSG00000047317	1	OTTMUST00000122319	1	---	---	TEC	ENSMUST00000191764	havana	NA	1	1.21851	0.0704752	0.0001	0.651133	0.067019	0.450028	0.0001	0.567633	0.683466	0.0001	0.939344	0.138037	0.0001	0.365317	0.0001	0.0001
			6030468B19Rik-201	6030468B19Rik	CCDS48992	protein_coding	ENSMUSG00000025573	6030468B19Rik	ensembl_havana	4	OTTMUSG00000025960	1	OTTMUST00000007954	1	ENSMUSP00000101938	1	protein_coding	ENSMUST00000106331	ensembl_havana	1	1	5.30377	5.84124	6.52724	4.3132	5.48745	4.62793	6.69319	5.9592	5.77074	6.30615	3.97383	5.58655	5.51492	8.70443	5.39787	7.58077
			6230400D17Rik-201	6230400D17Rik	---	antisense	ENSMUSG00000097577	6230400D17Rik	havana	2	OTTMUSG00000068774	1	OTTMUST00000166265	1	---	---	antisense	ENSMUST00000180987	havana	1	1	0.143846	0.704916	0.0804121	0.737267	0.0671167	0.0001	3.32932	0.0001	2.44264	0.363092	1.73409	0.831251	0.388467	0.244355	0.939601	0.0001
			6230400D17Rik-202	6230400D17Rik	---	antisense	ENSMUSG00000097577	6230400D17Rik	havana	2	OTTMUSG00000068774	1	OTTMUST00000166266	1	---	---	antisense	ENSMUST00000224976	havana	---	1	3.36865	3.37811	1.75128	1.5463	2.87762	2.44256	2.18099	1.91552	1.2909	1.95715	5.12982	3.10369	2.641	2.00879	3.52665	6.1594
			6330403K07Rik-201	6330403K07Rik	---	protein_coding	ENSMUSG00000018451	6330403K07Rik	ensembl_havana	7	OTTMUSG00000006083	5	OTTMUST00000013753	5	ENSMUSP00000158145	1	nonsense_mediated_decay	ENSMUST00000156068	ensembl_havana	1	2	0.132816	0.492727	0.0001	0.97665	0.062058	1.28561	1.80497	0.0001	0.0001	0.151029	2.09534	0.830223	0.699161	0.450735	0.0001	0.0001
			6330403K07Rik-202	6330403K07Rik	---	protein_coding	ENSMUSG00000018451	6330403K07Rik	ensembl_havana	7	OTTMUSG00000006083	5	OTTMUST00000181629	1	ENSMUSP00000158674	1	protein_coding	ENSMUST00000238695	ensembl_havana	---	1	0.0107266	0.0001	0.0001	0.000100024	0.005061	0.000100802	0.000108826	0.0001	0.0001	1.0089	0.000100845	0.0665682	0.000100106	0.279898	0.0001	0.0001
			6330403L08Rik-201	6330403L08Rik	---	antisense	ENSMUSG00000075585	6330403L08Rik	ensembl_havana	3	OTTMUSG00000048600	1	---	---	---	---	antisense	ENSMUST00000100518	ensembl	NA	2	0.683999	0.0546465	1.55203	0.449672	0.369788	0.452025	0.0378685	0.427639	0.419566	0.509736	0.326666	0.346474	0.0001	0.886624	0.546553	0.238048
			6330403L08Rik-202	6330403L08Rik	---	antisense	ENSMUSG00000075585	6330403L08Rik	ensembl_havana	3	OTTMUSG00000048600	1	OTTMUST00000124503	1	---	---	antisense	ENSMUST00000187923	havana	NA	1	0.677954	1.35306	1.53831	0.445698	0.36652	0.44803	0.0375348	0.42386	0.415858	0.505231	0.32378	0.343412	0.0001	0.878789	0.541722	0.235944
			6330408M09Rik-201	6330408M09Rik	---	bidirectional_promoter_lncRNA	ENSMUSG00000116733	6330408M09Rik	havana	1	OTTMUSG00000071610	1	OTTMUST00000173367	1	---	---	bidirectional_promoter_lncRNA	ENSMUST00000231407	havana	---	1	0.286785	0.0704752	0.0001	0.488375	1.00388	0.321477	0.0001	0.283867	0.227889	0.362517	0.939344	0.207006	0.388467	0.0609694	0.144041	0.0001
			6330409D20Rik-201	6330409D20Rik	CCDS57169	protein_coding	ENSMUSG00000009551	6330409D20Rik	ensembl_havana	2	OTTMUSG00000012533	1	OTTMUST00000029805	1	ENSMUSP00000009695	2	protein_coding	ENSMUST00000009695	ensembl_havana	1	2	0.0001	0.0001	0.0796993	0.0001	0.0001	0.0001	0.0001	0.42575	0.0001	0.145067	0.144599	0.138037	0.0001	0.0001	0.0001	0.0001
			6330415G19Rik-201	6330415G19Rik	---	antisense	ENSMUSG00000117322	6330415G19Rik	havana	1	OTTMUSG00000072365	1	OTTMUST00000175017	1	---	---	antisense	ENSMUST00000233076	havana	---	1	0.645141	0.878974	0.741336	0.818735	0.986939	1.10707	1.07989	1.08025	0.777525	0.522965	0.77944	1.13347	1.95269	0.886104	1.45746	0.20819
			6330418K02Rik-201	6330418K02Rik	---	antisense	ENSMUSG00000085227	6330418K02Rik	havana	1	OTTMUSG00000022754	1	OTTMUST00000054619	1	---	---	antisense	ENSMUST00000124298	havana	1	1	0.181921	0.194203	0.495125	0.0001	0.535931	0.206364	0.0001	0.179236	0.0001	0.457297	0.0001	0.55442	0.0001	0.0883666	0.0001	0.0001
			6330418K02Rik-202	6330418K02Rik	---	antisense	ENSMUSG00000085227	6330418K02Rik	havana	1	OTTMUSG00000022754	1	OTTMUST00000054620	1	---	---	antisense	ENSMUST00000125662	havana	1	1	5.12133	14.3113	12.1765	12.4848	8.97642	7.01843	15.0362	10.6459	15.4411	10.487	14.6446	6.7852	9.60016	15.9113	9.3082	9.81949
			6330418K02Rik-204	6330418K02Rik	---	antisense	ENSMUSG00000085227	6330418K02Rik	havana	1	OTTMUSG00000022754	1	OTTMUST00000054621	1	---	---	antisense	ENSMUST00000141454	havana	3	1	1.1691	1.03782	0.146595	3.90197	2.31085	1.91785	0.0866605	2.32957	4.00384	8.93167	1.83859	5.63629	1.21786	3.07952	4.39508	0.406459
			6330418K02Rik-205	6330418K02Rik	---	antisense	ENSMUSG00000085227	6330418K02Rik	havana	1	OTTMUSG00000022754	1	OTTMUST00000054622	1	---	---	antisense	ENSMUST00000144460	havana	3	1	0.0001	0.0001	0.0001	0.625133	0.0001	0.0001	0.0001	0.0001	0.181296	0.71673	0.346794	0.16602	0.0001	0.156345	0.0001	0.0001
			6330537M06Rik-201	6330537M06Rik	---	TEC	ENSMUSG00000110575	6330537M06Rik	havana	1	OTTMUSG00000061546	1	OTTMUST00000150135	1	---	---	TEC	ENSMUST00000212384	havana	NA	1	3.79867	4.99674	3.02487	6.75457	8.36497	5.52778	3.30904	4.04377	6.37818	4.92897	6.35806	4.41409	4.66051	7.60878	5.3259	3.45201
			6330549D23Rik-201	6330549D23Rik	---	transcribed_processed_pseudogene	ENSMUSG00000045327	6330549D23Rik	ensembl_havana	7	OTTMUSG00000034175	1	OTTMUST00000086656	1	---	---	processed_transcript	ENSMUST00000059190	ensembl_havana	1	2	0.820733	0.883488	0.520907	0.75831	0.120233	0.00464425	0.0001	0.696341	0.745294	0.592911	0.00109778	0.844397	0.476671	1.29444	2.35454	0.221526
			6330549D23Rik-202	6330549D23Rik	---	transcribed_processed_pseudogene	ENSMUSG00000045327	6330549D23Rik	ensembl_havana	7	OTTMUSG00000034175	1	OTTMUST00000086655	1	---	---	transcribed_processed_pseudogene	ENSMUST00000159536	havana	NA	1	2.42735	3.33178	3.2372	3.56319	3.71055	2.81604	1.99711	2.73026	4.31177	4.34856	3.34002	3.75544	3.71944	5.59688	3.79542	2.80781
			6330549D23Rik-203	6330549D23Rik	---	transcribed_processed_pseudogene	ENSMUSG00000045327	6330549D23Rik	ensembl_havana	7	OTTMUSG00000034175	1	OTTMUST00000086654	1	---	---	processed_transcript	ENSMUST00000160818	havana	1	1	0.00135573	0.570546	0.000896932	0.656658	0.498551	0.971867	0.0001	0.00116539	0.0012403	0.00100713	0.657389	1.10272	0.619943	0.00208061	0.00370277	0.000438826
			6330562C20Rik-201	6330562C20Rik	---	antisense	ENSMUSG00000093424	6330562C20Rik	ensembl_havana	3	OTTMUSG00000042000	3	OTTMUST00000132524	1	---	---	antisense	ENSMUST00000098867	ensembl_havana	1	3	0.397673	0.210077	0.2805	0.244238	0.159838	0.0001	0.498961	0.141983	0.359945	0.0001	0.0001	0.217548	0.0001	0.747982	0.251801	0.0001
			6330562C20Rik-202	6330562C20Rik	---	antisense	ENSMUSG00000093424	6330562C20Rik	ensembl_havana	3	OTTMUSG00000042000	3	OTTMUST00000110018	2	---	---	antisense	ENSMUST00000176569	havana	2	2	0.0001	0.00124828	0.0001	0.162858	0.954898	0.0643754	0.576686	0.0001	0.779197	0.412338	1.79797	0.142753	0.310794	0.165259	0.180221	0.947684
			6330562C20Rik-203	6330562C20Rik	---	antisense	ENSMUSG00000093424	6330562C20Rik	ensembl_havana	3	OTTMUSG00000042000	3	OTTMUST00000132523	1	---	---	antisense	ENSMUST00000198947	havana	3	1	0.104225	0.14085	0.117696	0.0001	0.0901051	0.0001	0.127905	0.0001	0.0001	0.0952454	0.152972	0.122779	0.0001	0.0001	0.0001	0.0001
			6430511E19Rik-201	6430511E19Rik	---	TEC	ENSMUSG00000102555	6430511E19Rik	havana	1	OTTMUSG00000043256	1	OTTMUST00000113511	1	---	---	TEC	ENSMUST00000192772	havana	NA	1	28.0717	26.8544	14.4491	23.1576	27.4461	33.8863	9.58056	28.7316	37.4784	52.1471	25.8531	22.9135	17.3321	23.5566	30.1348	14.9795
			6430548M08Rik-201	6430548M08Rik	CCDS22716	protein_coding	ENSMUSG00000031824	6430548M08Rik	ensembl_havana	15	OTTMUSG00000023422	4	OTTMUST00000056912	2	ENSMUSP00000034281	6	protein_coding	ENSMUST00000034281	ensembl_havana	1	12	3.774	1.08573	4.17923	3.28928	3.58702	5.2841	2.17035	6.50954	2.57521	3.47479	5.78211	2.24047	4.37734	3.71061	5.99914	3.72519
			6430548M08Rik-202	6430548M08Rik	CCDS52686	protein_coding	ENSMUSG00000031824	6430548M08Rik	ensembl_havana	15	OTTMUSG00000023422	4	---	---	ENSMUSP00000104576	1	protein_coding	ENSMUST00000108948	ensembl	1	7	0.214993	0.0001	0.0001	0.0001	0.000162342	0.0001	0.0001	0.000374409	0.000562682	0.000471347	0.0001	0.000101157	0.213354	0.328131	0.39597	0.0089638
			6430548M08Rik-203	6430548M08Rik	CCDS22716	protein_coding	ENSMUSG00000031824	6430548M08Rik	ensembl_havana	15	OTTMUSG00000023422	4	OTTMUST00000056913	1	ENSMUSP00000104578	1	protein_coding	ENSMUST00000108950	ensembl_havana	1	1	0.111044	4.7779	0.380086	0.00193871	1.25969	0.000100153	0.0123091	0.455418	0.00295393	1.7222	0.000119091	0.27044	3.34221	0.18098	1.10896	2.09497
			6430548M08Rik-204	6430548M08Rik	CCDS52685	protein_coding	ENSMUSG00000031824	6430548M08Rik	ensembl_havana	15	OTTMUSG00000023422	4	OTTMUST00000056918	1	ENSMUSP00000104579	1	protein_coding	ENSMUST00000108951	ensembl_havana	1	7	17.9035	16.3752	21.9476	18.6001	14.7603	6.67132	6.16521	7.08124	4.22729	9.79919	12.6417	20.4559	3.34993	26.4353	11.1004	15.4733
			6430548M08Rik-207	6430548M08Rik	---	protein_coding	ENSMUSG00000031824	6430548M08Rik	ensembl_havana	15	OTTMUSG00000023422	4	OTTMUST00000056915	2	ENSMUSP00000114976	1	protein_coding	ENSMUST00000153725	havana	5	7	0.0001	0.0001	0.0001	0.0001	0.000480439	0.0001	0.0001	0.000100036	0.0276776	0.442418	0.0001	0.000100014	0.000100296	0.000100021	0.0003507	0.348229
			6430548M08Rik-209	6430548M08Rik	---	protein_coding	ENSMUSG00000031824	6430548M08Rik	ensembl_havana	15	OTTMUSG00000023422	4	OTTMUST00000056916	1	---	---	retained_intron	ENSMUST00000212474	havana	1	1	0.214993	0.0001	0.0001	0.0001	0.000162342	0.0001	0.0001	0.000374409	0.000562682	0.000471347	0.0001	0.000101157	0.213354	0.328131	0.39597	0.0089638
			6430550D23Rik-201	6430550D23Rik	CCDS50774	protein_coding	ENSMUSG00000074646	6430550D23Rik	ensembl_havana	10	OTTMUSG00000018447	6	OTTMUST00000044523	2	ENSMUSP00000083314	3	protein_coding	ENSMUST00000086145	ensembl_havana	1	9	0.0001	0.28159	0.557274	0.113169	0.598387	0.0001	0.0001	0.177649	0.0001	0.0001	0.0001	0.0001	0.0001	0.147547	0.0001	0.0001
			6430550D23Rik-202	6430550D23Rik	CCDS50775	protein_coding	ENSMUSG00000074646	6430550D23Rik	ensembl_havana	10	OTTMUSG00000018447	6	---	---	ENSMUSP00000105246	2	protein_coding	ENSMUST00000109617	ensembl	5	8	0.0001	0.000110395	0.000120575	0.729608	0.000122093	0.0001	0.0001	0.000106556	0.0001	0.0001	0.0001	0.163736	0.0001	0.000105445	0.0001	0.0001
			6430550D23Rik-203	6430550D23Rik	---	protein_coding	ENSMUSG00000074646	6430550D23Rik	ensembl_havana	10	OTTMUSG00000018447	6	OTTMUST00000044525	2	ENSMUSP00000116229	1	nonsense_mediated_decay	ENSMUST00000124812	havana	2	7	0.37624	0.223048	0.182755	0.0001	0.0969676	0.1409	0.766501	0.280631	0.0806701	0.0001	0.0001	0.074331	0.155447	0.069331	0.341554	0.292045
			6430550D23Rik-204	6430550D23Rik	---	protein_coding	ENSMUSG00000074646	6430550D23Rik	ensembl_havana	10	OTTMUSG00000018447	6	OTTMUST00000044524	1	---	---	retained_intron	ENSMUST00000138025	havana	1	1	0.0001	0.0001	0.000100001	0.369524	0.444726	0.0001	1.05295	0.0710416	0.0001	0.507484	0.995214	0.0001	0.0001	1.19178	0.791773	0.0001
			6430562O15Rik-203	6430562O15Rik	---	processed_transcript	ENSMUSG00000097828	6430562O15Rik	havana	2	OTTMUSG00000067820	1	OTTMUST00000164036	1	---	---	retained_intron	ENSMUST00000225937	havana	---	1	0.0719735	0.0001	0.159857	0.0817109	0.267773	0.129205	0.000101469	0.0001	0.0001	0.0001	0.0001	0.00010059	0.0001	0.000100522	0.0001	0.135468
			6430571L13Rik-201	6430571L13Rik	CCDS23489	protein_coding	ENSMUSG00000037977	6430571L13Rik	ensembl_havana	6	OTTMUSG00000030262	3	OTTMUST00000074916	2	ENSMUSP00000047093	2	protein_coding	ENSMUST00000042581	ensembl_havana	1	3	0.0001	0.422351	1.11449	0.0001	0.468533	0.964231	0.0001	0.496692	0.0001	0.0725834	0.289098	0.96566	0.0001	1.03488	0.144041	0.0001
			6430573P05Rik-201	6430573P05Rik	---	lincRNA	ENSMUSG00000102545	6430573P05Rik	havana	1	OTTMUSG00000052188	1	OTTMUST00000131135	1	---	---	lincRNA	ENSMUST00000192562	havana	5	1	0.0001	0.0001	0.0001	0.0001	0.25319	0.0643754	0.0001	0.217808	0.0001	0.17885	0.176109	0.0811708	0.0001	0.121968	0.0001	0.0001
			6430573P05Rik-202	6430573P05Rik	---	lincRNA	ENSMUSG00000102545	6430573P05Rik	havana	1	OTTMUSG00000052188	1	OTTMUST00000131133	1	---	---	lincRNA	ENSMUST00000192648	havana	3	1	0.00354968	0.0001	0.0001	0.0001	0.00379354	0.0667598	0.849113	0.0001	0.219732	0.00388408	0.0001	0.0001	0.166973	0.204337	0.15472	0.0001
			6430573P05Rik-203	6430573P05Rik	---	lincRNA	ENSMUSG00000102545	6430573P05Rik	havana	1	OTTMUSG00000052188	1	OTTMUST00000131134	1	---	---	lincRNA	ENSMUST00000195547	havana	NA	1	0.283335	0.563102	0.0796993	1.46493	1.41629	0.254817	2.61044	0.917459	2.13428	0.904816	0.546587	0.608715	1.23135	0.587037	1.14095	0.0001
			6430590A07Rik-201	6430590A07Rik	---	processed_transcript	ENSMUSG00000097583	6430590A07Rik	havana	2	OTTMUSG00000053343	2	OTTMUST00000133206	1	---	---	lincRNA	ENSMUST00000181813	havana	1	1	3.44032	4.85599	2.99598	5.68594	6.22527	6.36336	1.05295	2.97965	5.23924	3.15045	4.26282	3.31059	4.11679	3.04357	2.663	9.67398
			6430590A07Rik-202	6430590A07Rik	---	processed_transcript	ENSMUSG00000097583	6430590A07Rik	havana	2	OTTMUSG00000053343	2	OTTMUST00000133371	1	---	---	retained_intron	ENSMUST00000203407	havana	NA	1	7.7887	5.61852	2.33737	3.02763	10.5384	3.80005	2.55701	5.46608	4.32535	4.06786	7.72286	0.99175	4.08879	3.1242	3.27057	2.7218
			6430710M23Rik-201	6430710M23Rik	---	TEC	ENSMUSG00000110127	6430710M23Rik	havana	1	OTTMUSG00000060635	1	OTTMUST00000148300	1	---	---	TEC	ENSMUST00000210843	havana	NA	1	1.07517	0.351976	0.238898	0.813892	0.334695	0.128651	0.827336	0.354808	0.455677	0.0001	0.578096	0.0001	0.466141	0.121839	1.65542	0.0001
			6530402F18Rik-202	6530402F18Rik	---	processed_transcript	ENSMUSG00000079499	6530402F18Rik	ensembl_havana	9	OTTMUSG00000011854	1	OTTMUST00000027870	1	---	---	processed_transcript	ENSMUST00000154682	havana	1	7	0.084972	1.05865	0.09265	0.225702	1.19262	0.196544	0.426157	0.335491	0.707081	0.712315	0.38417	0.236179	0.507526	0.0337682	0.547975	0.149644
			6530402F18Rik-203	6530402F18Rik	---	processed_transcript	ENSMUSG00000079499	6530402F18Rik	ensembl_havana	9	OTTMUSG00000011854	1	OTTMUST00000027869	1	---	---	processed_transcript	ENSMUST00000155949	havana	1	1	6.49085	3.79406	5.52805	8.83527	6.22718	8.14679	8.44803	9.73329	4.30447	5.95635	8.06922	3.55729	10.5223	8.50587	5.28182	22.9081
			6530409C15Rik-201	6530409C15Rik	---	antisense	ENSMUSG00000043340	6530409C15Rik	ensembl_havana	3	OTTMUSG00000021281	3	OTTMUST00000050456	3	---	---	antisense	ENSMUST00000143099	havana	5	1	0.290212	0.494931	0.403121	0.244238	0.736209	0.128651	0.0753033	0.283867	0.227889	0.291504	0.361348	0.138037	0.543814	0.122495	0.431922	0.338523
			6530409C15Rik-202	6530409C15Rik	---	antisense	ENSMUSG00000043340	6530409C15Rik	ensembl_havana	3	OTTMUSG00000021281	3	OTTMUST00000050455	3	---	---	antisense	ENSMUST00000143551	ensembl_havana	1	1	0.0001	0.0704752	0.0001	0.244238	0.0001	0.0001	0.0001	0.0001	0.379748	0.0001	0.505847	0.0690686	0.0001	0.0609694	0.144041	0.0001
			6530413G14Rik-202	6530413G14Rik	---	processed_transcript	ENSMUSG00000111856	6530413G14Rik	havana	1	OTTMUSG00000062334	1	OTTMUST00000152052	1	---	---	retained_intron	ENSMUST00000215411	havana	NA	1	0.0001	0.14085	0.0001	0.0001	0.0001	0.0001	0.0001	0.0001	0.227889	0.0001	0.0001	0.48288	0.0001	0.0001	0.0001	0.0001
			6720427I07Rik-201	6720427I07Rik	---	lincRNA	ENSMUSG00000097375	6720427I07Rik	havana	3	OTTMUSG00000042780	3	OTTMUST00000112524	3	---	---	lincRNA	ENSMUST00000181490	havana	NA (assigned to previous version 2)	3	8.31396	6.05237	7.08443	5.8594	9.30183	9.70568	3.08343	7.80368	9.71908	10.4377	2.02309	2.48297	6.83537	4.62618	7.62895	0.203154
			6720464F23Rik-201	6720464F23Rik	---	TEC	ENSMUSG00000103432	6720464F23Rik	havana	1	OTTMUSG00000050691	1	OTTMUST00000128508	1	---	---	TEC	ENSMUST00000193946	havana	NA	1	0.0001	0.14085	0.318497	1.13941	0.067019	0.257202	0.0001	0.283867	0.227889	1.08735	0.650346	0.96566	0.23312	0.852272	0.359952	1.15074
			6720475M21Rik-201	6720475M21Rik	---	TEC	ENSMUSG00000107009	6720475M21Rik	havana	1	OTTMUSG00000055993	1	OTTMUST00000138488	1	---	---	TEC	ENSMUST00000201755	havana	NA	1	0.0001	0.0704752	0.0001	0.0001	0.067019	0.0001	0.0001	0.8514	0.151959	0.0001	0.0001	0.0001	0.0001	0.426186	0.0001	0.0001
			6720482G16Rik-201	6720482G16Rik	---	TEC	ENSMUSG00000106553	6720482G16Rik	havana	1	OTTMUSG00000052644	1	OTTMUST00000131891	1	---	---	TEC	ENSMUST00000199552	havana	NA	1	1.14684	1.54835	0.796093	0.651133	0.535452	1.09278	1.80498	0.922341	1.74648	1.59473	0.867095	0.827723	1.39822	0.243578	1.00768	0.0001
			6720489N17Rik-202	6720489N17Rik	CCDS79202	protein_coding	ENSMUSG00000072066	6720489N17Rik	ensembl_havana	7	OTTMUSG00000056316	2	OTTMUST00000139172	1	ENSMUSP00000144207	1	protein_coding	ENSMUST00000201563	havana	1	3	2.06949	0.985353	0.651744	2.56989	1.18652	0.717289	0.0001	0.316317	0.457169	1.98245	1.73069	1.53717	0.758104	1.49058	0.688927	5.26382
[truncated: 59,962 more rows]

## Sheet: Fig2A
Animal	TTG #	Sex	Genotype	Group	% time perim	% time center	avg speed
1	ttg-4-68-6	M	APPswe/PS1dE9_Tg: WT; p38a flox: fl/fl	1	0.884778	0.115222	0.029
[truncated: 30 more rows]

[truncated: 9 more sheets: Fig2B, Fig3A, Fig3B, Fig3C, Fig4A & B, Fig4D & E, Fig5B, Fig5C & D, S2 Figure]
